# Supplementary material for: A new dataset on plant occurrences on small islands, including species abundances and functional traits across different spatial scales
Source: Biodivers Data J. 2020 Sep 10;8:e55275. doi: 10.3897/BDJ.8.e55275 (PMC7498472; doi:10.3897/BDJ.8.e55275)
Supplement: Supplementary material 2 — Species data [file bdj-08-e55275-s002.txt]

A new dataset on plant occurrences on small islands, including species abundances and functional traits across different spatial scales
Julian Schrader, Soetjipto Moeljono, Junus Tambing, Cornelia Sattler, Holger Kreft
Species data
Column name	Description
species_ID	A unique ID for each species.
Family	Species family
Species	Species name
Author	Species author
UNIPA_Voucher_ID	Specimen voucher ID. Vouchers are deposited in the herbarium of the State University of Papua, Manokwari, Papua Barat, Indonesia.
species_ID	Family	Species	Author	UNIPA_Voucher_ID
species_1	Rubiaceae	Ixora timorensis	Decne.	Schrader 12/13/82/99/140
species_2	Ebenaceae	Diospyros maritima	Blume	Schrader 14/30/40/80/166/51
species_3	Moraceae	Ficus microcarpa	L.f.	Schrader 88/92/98/48/204
species_4	Moraceae	Ficus tinctoria	G.Forst.	Schrader 11/97/155
species_5	Primulaceae	Myrsine rawacensis	A. DC.	Schrader 35/95/173/101
species_6	Rubiaceae	Timonius sp. 1		Schrader 20/151
species_7	Euphorbiaceae	Macaranga dioica	(G.Forst.) M�ll.Arg.	Schrader 4/176/112
species_8	Myrtaceae	Eugenia reinwardtiana	(Blume) DC.	Schrader 10/121/159
species_9	Micromelum	Micromelum minutum	(G.Forst.) Wight & Arn.	Schrader 106/147
species_10	Celastraceae	Pleurostylia opposita	(Wall.) Alston	Schrader 58
species_11	Thymelaeaceae	Wikstroemia androsaemifolia	Decne.	Schrader 25/157/15
species_12	Phyllanthaceae	Glochidion castaneum	Airy Shaw	Schrader 36/67/111/208
species_13		Unidentified species 1		Schrader 53
species_15	Burseraceae	Canarium oleosum	(Lam.) Engl.	Schrader 66/206/96/205
species_16	Pittosporaceae	Pittosporum ferrugineum	W.T.Aiton	Schrader 64
species_17	Rubiaceae	Timonius sp. 2		Schrader 32/152
species_18	Celastraceae	cf. Maytenus cupularis		Schrader 54/77/118
species_19	Loganiaceae	Geniostoma rupestre	J.R.Forst. & G.Forst.	Schrader 65/133
species_20	Araliaceae	Schefflera sp.		Schrader 69
species_21	Moraceae	Ficus prasinicarpa	Elmer ex C.C.Berg	Schrader 59/116/129
species_22	Sapotaceae	Planchonella obovata	(R.Br.) Pierre	Schrader 87/174/72/34/78/52/83
species_23	Rubiaceae	Tarenna sambucina	(G.Forst.) T.Durand ex Drake	Schrader 50/170
species_25	Euphorbiaceae	Spathiostemon javensis	Blume	Schrader 136/179/103
species_26	Meliaceae	Aglaia elaeagnoidea	(A.Juss.) Benth.	Schrader 44/107/125/144
species_28	Sapindaceae	Cupaniopsis sp.		Schrader 57/89/142
species_32	Sapindaceae	Allophylus cobbe	(L.) Forsyth f.	Schrader 43/93/124/200
species_33	Moraceae	Ficus nervosa	B.Heyne ex Roth	Schrader 90/91
species_34	Moraceae	Ficus pedunculosa	Miq.	Schrader 62/85/177
species_35	Rubiaceae	Bikkia gaudichaudiana	Brongn.	Schrader 8/149
species_36	Rutaceae	Atalantia lauterbachii	(Swingle) Govaerts	Schrader 55/109/160
species_37	Fabaceae	Intsia bijuga	(Colebr.) Kuntze	Schrader 5/117/164
species_38	Santalaceae	Exocarpos latifolius	R.Br.	Schrader 23/158
species_39	Rubiaceae	Guettarda speciosa	L.	Schrader 19/148
species_40	Phyllanthaceae	Phyllanthus praelongipes	Airy Shaw & G.L.Webster	Schrader 41/104/134/162/207
species_41	Myrtaceae	Syzygium nitidum	Benth.	Schrader 47/135
species_43		Unidentified species 2		Schrader 38/153/28
species_44		Unidentified species 3		Schrader 56/94/211
species_45		Unidentified species 4		Schrader 60/181/212
species_46	Rutaceae	Geijera sp.		Schrader 63
species_47		Unidentified species 5		Schrader 45/216
species_48	Sapotaceae	Mimusops elengi	L.	Schrader 105/217
species_50	Sapotaceae	Manilkara sp.		Schrader 110/209
species_54		Unidentified species 6		Schrader 126/132
species_58		Unidentified species 7		Schrader 108/122/210
species_59	Phyllanthaceae	Antidesma bunius	(L.) Spreng.	Schrader 115/123/139
species_60	Anacardiaceae	Buchanania arborescens	(Blume) Blume	Schrader 138/49/100
species_61	Calophyllaceae	Calophyllum inophyllum	L.	Schrader 27/141
species_62		Unidentified species 8		Schrader 3/128/114/156/203
species_63	Podocarpaceae	Podocarpus neriifolius	D.Don	Schrader 33/165/113
species_64	Rutaceae	Lunasia amara	Blanco	Schrader 37/180/102
species_65	Lythraceae	Pemphis acidula	J.R. Forst. & G. Forst.	Schrader 39/86
species_66	Calophyllaceae	Calophyllum vexans	P.F.Stevens	Schrader 46/61/167
species_68	Gnetaceae	Gnetum gnemon	L.	Schrader 73/182
species_69		Unidentified species 9		Schrader 130/214
species_70	Rubiaceae	Morinda citrifolia	L.	Schrader 17/178
species_80	Myrtaceae	Decaspermum bracteatum	(Roxb.) A.J.Scott	Schrader 81/7/202/161
species_82	Pandanaceae	Pandanus sp.		Schrader 169
