# Supplementary material for: A new dataset on plant occurrences on small islands, including species abundances and functional traits across different spatial scales
Source: Biodivers Data J. 2020 Sep 10;8:e55275. doi: 10.3897/BDJ.8.e55275 (PMC7498472; doi:10.3897/BDJ.8.e55275)
Supplement: Supplementary material 3 — Community data [file bdj-08-e55275-s003.txt]

A new dataset on plant occurrences on small islands, including species abundances and  functional traits across different spatial scales

Julian Schrader, Soetjipto Moeljono, Junus Tambing, Cornelia Sattler, Holger Kreft


Community data		
		
Column name	Description	Unit
island_ID	A unique ID for each island. Detailed information for each island can be found in Suppl. material 1. 	
transect_ID	A unique ID for each transect. 	
plot_ID	A unique ID for each plot. 	
species_ID	A unique ID for each species. Scientific names for each species ID can be found in Suppl. material 2.	
DBH_cm	Diameter at breast height	cm
tree_height_m	Height of each individual tree	m


island_ID	transect_ID	plot_ID	species_ID	DBH_cm	tree_height_m
GB1	GB1_T2	GB1_T2_ST5	species_12	2	3
GB1	GB1_T5	GB1_T5_ST2	species_25	2	3.1
GB3	GB3_T1	GB3_T1_ST3	species_22	2	2.8
GB3	GB3_T3	GB3_T3_ST3	species_3	2	2.5
GB3	GB3_T3	GB3_T3_ST5	species_8	2	2.2
GB3	GB3_T4	GB3_T4_ST5	species_5	2	3.1
GB5	GB5_T1	GB5_T1_ST1	species_35	2	2.2
GB6	GB6_T2	GB6_T2_ST5	species_38	2	2.4
GB7	GB7_T1	GB7_T1_ST1	species_8	2	3
GB7	GB7_T1	GB7_T1_ST2	species_8	2	2.6
GB7	GB7_T1	GB7_T1_ST3	species_8	2	3.5
GB7	GB7_T4	GB7_T4_ST4	species_1	2	4
GB7	GB7_T4	GB7_T4_ST4	species_1	2	3.6
GB8	GB8_T1	GB8_T1_ST3	species_63	2	2.5
GB8	GB8_T3	GB8_T3_ST2	species_3	2	1.7
GB9	GB9_T2	GB9_T2_ST5	species_28	2	3
GB9	GB9_T3	GB9_T3_ST1	species_36	2	3
GB9	GB9_T3	GB9_T3_ST1	species_8	2	2.4
GB9	GB9_T3	GB9_T3_ST4	species_37	2	2.4
GB10	GB10_T1	GB10_T1_ST1	species_6	2	2.2
GB10	GB10_T1	GB10_T1_ST1	species_11	2	1.5
GB10	GB10_T1	GB10_T1_ST3	species_2	2	1.5
GB10	GB10_T1	GB10_T1_ST4	species_6	2	2.2
GB10	GB10_T1	GB10_T1_ST5	species_22	2	1.8
GB11	GB11_T2	GB11_T2_ST1	species_8	2	2.4
GB11	GB11_T3	GB11_T3_ST1	species_23	2	2.8
GB11	GB11_T3	GB11_T3_ST4	species_23	2	2.6
GB11	GB11_T3	GB11_T3_ST5	species_8	2	2.2
GB12	GB12_T1	GB12_T1_ST1	species_11	2	2.5
GB12	GB12_T1	GB12_T1_ST4	species_22	2	3.8
GB12	GB12_T1	GB12_T1_ST5	species_6	2	2.5
GB12	GB12_T3	GB12_T3_ST1	species_11	2	2.6
GB12	GB12_T4	GB12_T4_ST2	species_8	2	2.4
GB12	GB12_T4	GB12_T4_ST3	species_8	2	2.5
GB13	GB13_T1	GB13_T1_ST1	species_23	2	2.4
GB13	GB13_T1	GB13_T1_ST2	species_23	2	2.4
GB13	GB13_T2	GB13_T2_ST1	species_38	2	2.4
GB13	GB13_T2	GB13_T2_ST1	species_39	2	2.6
GB13	GB13_T2	GB13_T2_ST2	species_6	2	2.8
GB13	GB13_T2	GB13_T2_ST5	species_11	2	2.2
GB13	GB13_T2	GB13_T2_ST5	species_66	2	2.8
GB14	GB14_T1	GB14_T1_ST3	species_38	2	3.5
GB14	GB14_T1	GB14_T1_ST3	species_11	2	1.9
GB14	GB14_T1	GB14_T1_ST4	species_80	2	4
GB14	GB14_T2	GB14_T2_ST3	species_5	2	3.2
GB14	GB14_T2	GB14_T2_ST4	species_80	2	2.9
GB16	GB16_T1	GB16_T1_ST1	species_5	2	2.5
GB16	GB16_T1	GB16_T1_ST1	species_5	2	2.2
GB16	GB16_T1	GB16_T1_ST2	species_5	2	3.8
GB17	GB17_T1	GB17_T1_ST1	species_35	2	1.8
GB18	GB18_T1	GB18_T1_ST1	species_2	2	2.1
GB18	GB18_T1	GB18_T1_ST4	species_61	2	2.4
GB19	GB19_T1	GB19_T1_ST1	species_6	2	2.1
GB20	GB20_T1	GB20_T1_ST2	species_68	2	2.2
GB20	GB20_T1	GB20_T1_ST5	species_11	2	3
GB20	GB20_T2	GB20_T2_ST2	species_5	2	3.7
GB20	GB20_T2	GB20_T2_ST2	species_37	2	3.6
GB20	GB20_T3	GB20_T3_ST4	species_5	2	2.4
GB20	GB20_T3	GB20_T3_ST5	species_5	2	3
GB21	GB21_T1	GB21_T1_ST1	species_2	2	2
GB22	GB22_T1	GB22_T1_ST1	species_8	2	2.4
GB22	GB22_T2	GB22_T2_ST1	species_8	2	2
GB22	GB22_T2	GB22_T2_ST2	species_40	2	2.1
GB22	GB22_T2	GB22_T2_ST3	species_17	2	2.8
GB22	GB22_T3	GB22_T3_ST3	species_45	2	3
GB22	GB22_T4	GB22_T4_ST5	species_8	2	2.6
GB23	GB23_T1	GB23_T1_ST1	species_40	2	2.2
GB23	GB23_T1	GB23_T1_ST1	species_5	2	3
GB23	GB23_T1	GB23_T1_ST3	species_5	2	3.3
GB23	GB23_T1	GB23_T1_ST4	species_5	2	3.5
GB23	GB23_T1	GB23_T1_ST5	species_11	2	1.8
GB23	GB23_T2	GB23_T2_ST2	species_38	2	2.5
GB23	GB23_T2	GB23_T2_ST2	species_4	2	2.4
GB23	GB23_T3	GB23_T3_ST1	species_5	2	3.4
GB23	GB23_T3	GB23_T3_ST1	species_8	2	2.4
GB23	GB23_T3	GB23_T3_ST2	species_5	2	3.2
GB23	GB23_T3	GB23_T3_ST5	species_5	2	2.5
GB24	GB24_T1	GB24_T1_ST2	species_8	2	2.7
GB24	GB24_T1	GB24_T1_ST5	species_36	2	2.4
GB24	GB24_T3	GB24_T3_ST1	species_5	2	3.5
GB24	GB24_T3	GB24_T3_ST3	species_5	2	4
GB24	GB24_T3	GB24_T3_ST5	species_5	2	3
GB24	GB24_T4	GB24_T4_ST2	species_36	2	2.8
GB25	GB25_T1	GB25_T1_ST2	species_18	2	1.8
GB25	GB25_T1	GB25_T1_ST3	species_18	2	1.6
GB25	GB25_T1	GB25_T1_ST3	species_23	2	1.5
GB26	GB26_T2	GB26_T2_ST5	species_40	2	2.2
GB26	GB26_T3	GB26_T3_ST3	species_23	2	3.1
GB26	GB26_T3	GB26_T3_ST4	species_23	2	3.1
GB26	GB26_T3	GB26_T3_ST5	species_4	2	3
GB26	GB26_T3	GB26_T3_ST5	species_36	2	2.9
GB26	GB26_T4	GB26_T4_ST2	species_23	2	2.5
GB26	GB26_T4	GB26_T4_ST3	species_36	2	3
GB26	GB26_T5	GB26_T5_ST2	species_11	2	3.4
GB26	GB26_T5	GB26_T5_ST2	species_58	2	2.8
GB26	GB26_T5	GB26_T5_ST5	species_11	2	2
GB27	GB27_T1	GB27_T1_ST3	species_5	2	2.7
GB27	GB27_T1	GB27_T1_ST4	species_5	2	3
GB27	GB27_T2	GB27_T2_ST4	species_36	2	3.2
GB27	GB27_T2	GB27_T2_ST5	species_5	2	2.7
GB27	GB27_T2	GB27_T2_ST5	species_36	2	2.3
GB27	GB27_T4	GB27_T4_ST2	species_80	2	2.1
GB27	GB27_T4	GB27_T4_ST3	species_5	2	2.6
GB27	GB27_T4	GB27_T4_ST4	species_8	2	2.2
GB27	GB27_T4	GB27_T4_ST5	species_5	2	3.1
GB27	GB27_T5	GB27_T5_ST3	species_22	2	2.3
GB27	GB27_T5	GB27_T5_ST4	species_36	2	2
GB27	GB27_T5	GB27_T5_ST5	species_1	2	1.9
GB27	GB27_T6	GB27_T6_ST3	species_5	2	3
GB28	GB28_T1	GB28_T1_ST1	species_40	2	3.7
GB28	GB28_T1	GB28_T1_ST3	species_66	2	2.2
GB28	GB28_T2	GB28_T2_ST3	species_23	2	4
GB28	GB28_T2	GB28_T2_ST4	species_5	2	4.5
GB28	GB28_T2	GB28_T2_ST5	species_5	2	2.8
GB28	GB28_T4	GB28_T4_ST1	species_59	2	2.7
GB29	GB29_T2	GB29_T2_ST3	species_36	2	3.5
GB29	GB29_T3	GB29_T3_ST1	species_32	2	2.8
GB29	GB29_T4	GB29_T4_ST3	species_68	2	3.8
GB29	GB29_T4	GB29_T4_ST4	species_5	2	3
GB29	GB29_T6	GB29_T6_ST2	species_5	2	2.2
GB29	GB29_T6	GB29_T6_ST3	species_5	2	3.6
GB29	GB29_T6	GB29_T6_ST3	species_38	2	2.1
GB29	GB29_T6	GB29_T6_ST4	species_22	2	3.2
GB30	GB30_T1	GB30_T1_ST3	species_66	2	2.2
GB30	GB30_T1	GB30_T1_ST5	species_66	2	2.7
GB30	GB30_T2	GB30_T2_ST2	species_66	2	2
GB30	GB30_T2	GB30_T2_ST4	species_25	2	2.8
GB30	GB30_T3	GB30_T3_ST1	species_5	2	2.1
GB30	GB30_T5	GB30_T5_ST1	species_40	2	2.2
GB30	GB30_T5	GB30_T5_ST3	species_5	2	3.2
GB30	GB30_T5	GB30_T5_ST4	species_8	2	3
GB31	GB31_T1	GB31_T1_ST5	species_66	2	2.8
GB31	GB31_T2	GB31_T2_ST4	species_38	2	2.6
GB31	GB31_T4	GB31_T4_ST1	species_61	2	2.5
GB31	GB31_T4	GB31_T4_ST3	species_36	2	2.5
GB31	GB31_T5	GB31_T5_ST2	species_2	2	1.9
GB31	GB31_T5	GB31_T5_ST2	species_2	2	2.1
GB31	GB31_T6	GB31_T6_ST3	species_23	2	2.4
GB31	GB31_T6	GB31_T6_ST4	species_28	2	3.7
GB36	GB36_T1	GB36_T1_st1	species_22	2	1.9
GB37	GB37_T1	GB37_T1_ST1	species_11	2	1.6
GB46	GB46_T1	GB46_T1_ST1	species_6	2	1.6
GB46	GB46_T1	GB46_T1_ST2	species_6	2	1.8
GB52	GB52_T1	GB52_T1_ST1	species_34	2	1.7
GB55	GB55_T1	GB55_T1_ST1	species_21	2	1.5
GB55	GB55_T1	GB55_T1_ST2	species_3	2	1.7
GB56	GB56_T1	GB56_T1_ST1	species_4	2	1.5
GB59	GB59_T1	GB59_T1_ST4	species_5	2	3.1
GB59	GB59_T2	GB59_T2_ST4	species_5	2	2.5
GB59	GB59_T3	GB59_T3_ST1	species_26	2	2.3
GB59	GB59_T3	GB59_T3_ST4	species_36	2	2.5
GB59	GB59_T3	GB59_T3_ST5	species_22	2	2.9
GB1	GB1_T1	GB1_T1_ST1	species_8	2.1	2.5
GB1	GB1_T1	GB1_T1_ST3	species_8	2.1	3
GB1	GB1_T5	GB1_T5_ST3	species_64	2.1	2.4
GB3	GB3_T1	GB3_T1_ST1	species_13	2.1	2.5
GB3	GB3_T1	GB3_T1_ST1	species_13	2.1	3
GB3	GB3_T1	GB3_T1_ST2	species_23	2.1	2.8
GB3	GB3_T2	GB3_T2_ST4	species_38	2.1	3
GB3	GB3_T3	GB3_T3_ST1	species_41	2.1	1.8
GB3	GB3_T3	GB3_T3_ST3	species_5	2.1	5
GB3	GB3_T4	GB3_T4_ST3	species_5	2.1	2.4
GB3	GB3_T4	GB3_T4_ST5	species_39	2.1	3
GB4	GB4_T1	GB4_T1_ST1	species_65	2.1	2.2
GB6	GB6_T1	GB6_T1_ST1	species_39	2.1	2.5
GB7	GB7_T1	GB7_T1_ST4	species_5	2.1	3
GB7	GB7_T4	GB7_T4_ST1	species_5	2.1	3
GB7	GB7_T4	GB7_T4_ST5	species_40	2.1	3.2
GB8	GB8_T1	GB8_T1_ST1	species_36	2.1	2.5
GB8	GB8_T3	GB8_T3_ST4	species_2	2.1	2.2
GB9	GB9_T2	GB9_T2_ST2	species_45	2.1	2.4
GB9	GB9_T2	GB9_T2_ST4	species_1	2.1	3.4
GB9	GB9_T4	GB9_T4_ST1	species_39	2.1	2
GB10	GB10_T1	GB10_T1_ST1	species_6	2.1	2.1
GB11	GB11_T1	GB11_T1_ST4	species_8	2.1	3
GB11	GB11_T2	GB11_T2_ST5	species_8	2.1	2.1
GB11	GB11_T3	GB11_T3_ST1	species_8	2.1	3.7
GB11	GB11_T3	GB11_T3_ST5	species_1	2.1	2.4
GB11	GB11_T3	GB11_T3_ST5	species_5	2.1	2.6
GB12	GB12_T1	GB12_T1_ST1	species_3	2.1	3.1
GB12	GB12_T2	GB12_T2_ST1	species_34	2.1	2.6
GB12	GB12_T2	GB12_T2_ST1	species_39	2.1	1.8
GB12	GB12_T3	GB12_T3_ST4	species_8	2.1	3.1
GB13	GB13_T1	GB13_T1_ST5	species_5	2.1	3.5
GB13	GB13_T2	GB13_T2_ST2	species_5	2.1	3.2
GB13	GB13_T2	GB13_T2_ST5	species_66	2.1	2.5
GB14	GB14_T1	GB14_T1_ST1	species_12	2.1	2.2
GB14	GB14_T2	GB14_T2_ST1	species_5	2.1	2.4
GB14	GB14_T2	GB14_T2_ST4	species_80	2.1	2.5
GB14	GB14_T2	GB14_T2_ST4	species_80	2.1	2.4
GB14	GB14_T2	GB14_T2_ST5	species_5	2.1	3.9
GB15	GB15_T1	GB15_T1_ST2	species_5	2.1	3.6
GB15	GB15_T1	GB15_T1_ST2	species_5	2.1	3.5
GB15	GB15_T1	GB15_T1_ST5	species_8	2.1	1.8
GB15	GB15_T1	GB15_T1_ST5	species_11	2.1	3.5
GB18	GB18_T1	GB18_T1_ST4	species_11	2.1	2.5
GB18	GB18_T1	GB18_T1_ST5	species_5	2.1	2.7
GB20	GB20_T1	GB20_T1_ST2	species_68	2.1	2.3
GB20	GB20_T1	GB20_T1_ST3	species_5	2.1	3.9
GB20	GB20_T1	GB20_T1_ST4	species_11	2.1	2.8
GB20	GB20_T2	GB20_T2_ST5	species_8	2.1	4
GB20	GB20_T3	GB20_T3_ST1	species_8	2.1	3.3
GB20	GB20_T3	GB20_T3_ST2	species_11	2.1	2.8
GB20	GB20_T3	GB20_T3_ST4	species_23	2.1	2.4
GB20	GB20_T3	GB20_T3_ST5	species_18	2.1	2.2
GB23	GB23_T1	GB23_T1_ST5	species_5	2.1	3.6
GB23	GB23_T2	GB23_T2_ST4	species_5	2.1	4
GB23	GB23_T2	GB23_T2_ST4	species_5	2.1	3.8
GB23	GB23_T2	GB23_T2_ST5	species_4	2.1	2.5
GB23	GB23_T3	GB23_T3_ST3	species_11	2.1	3.5
GB23	GB23_T4	GB23_T4_ST1	species_6	2.1	2.7
GB24	GB24_T1	GB24_T1_ST3	species_8	2.1	2.7
GB24	GB24_T1	GB24_T1_ST5	species_5	2.1	2.5
GB24	GB24_T1	GB24_T1_ST5	species_11	2.1	2.4
GB24	GB24_T2	GB24_T2_ST5	species_26	2.1	3.2
GB24	GB24_T3	GB24_T3_ST1	species_8	2.1	2.3
GB24	GB24_T3	GB24_T3_ST3	species_5	2.1	4
GB24	GB24_T3	GB24_T3_ST3	species_8	2.1	3.6
GB24	GB24_T4	GB24_T4_ST2	species_8	2.1	2.4
GB26	GB26_T1	GB26_T1_ST2	species_36	2.1	2.3
GB26	GB26_T2	GB26_T2_ST3	species_5	2.1	2.5
GB26	GB26_T2	GB26_T2_ST3	species_11	2.1	2.7
GB26	GB26_T4	GB26_T4_ST1	species_4	2.1	3
GB26	GB26_T4	GB26_T4_ST3	species_36	2.1	2.6
GB26	GB26_T4	GB26_T4_ST5	species_4	2.1	2.3
GB26	GB26_T5	GB26_T5_ST1	species_5	2.1	3.5
GB27	GB27_T1	GB27_T1_ST4	species_40	2.1	2.5
GB27	GB27_T2	GB27_T2_ST1	species_23	2.1	2.3
GB27	GB27_T3	GB27_T3_ST1	species_40	2.1	2.9
GB27	GB27_T3	GB27_T3_ST1	species_61	2.1	3.2
GB27	GB27_T4	GB27_T4_ST1	species_5	2.1	2.6
GB27	GB27_T4	GB27_T4_ST1	species_17	2.1	1.8
GB27	GB27_T5	GB27_T5_ST2	species_4	2.1	2.3
GB27	GB27_T5	GB27_T5_ST4	species_36	2.1	2.5
GB27	GB27_T6	GB27_T6_ST1	species_11	2.1	2.3
GB27	GB27_T6	GB27_T6_ST2	species_5	2.1	2
GB27	GB27_T6	GB27_T6_ST4	species_36	2.1	2.6
GB27	GB27_T6	GB27_T6_ST5	species_36	2.1	3.2
GB28	GB28_T5	GB28_T5_ST1	species_50	2.1	3.5
GB29	GB29_T1	GB29_T1_ST2	species_36	2.1	2.7
GB29	GB29_T4	GB29_T4_ST4	species_5	2.1	3.7
GB29	GB29_T5	GB29_T5_ST1	species_5	2.1	2.9
GB29	GB29_T6	GB29_T6_ST5	species_8	2.1	2
GB30	GB30_T1	GB30_T1_ST2	species_66	2.1	2.7
GB30	GB30_T2	GB30_T2_ST4	species_8	2.1	3.2
GB30	GB30_T3	GB30_T3_ST4	species_25	2.1	2.9
GB30	GB30_T4	GB30_T4_ST1	species_9	2.1	2.8
GB30	GB30_T5	GB30_T5_ST4	species_25	2.1	1.9
GB30	GB30_T6	GB30_T6_ST2	species_40	2.1	2.2
GB30	GB30_T6	GB30_T6_ST4	species_11	2.1	2
GB31	GB31_T1	GB31_T1_ST1	species_5	2.1	3.2
GB31	GB31_T2	GB31_T2_ST1	species_23	2.1	2.7
GB31	GB31_T2	GB31_T2_ST2	species_5	2.1	2.4
GB31	GB31_T3	GB31_T3_ST3	species_23	2.1	2.5
GB31	GB31_T4	GB31_T4_ST2	species_26	2.1	2.2
GB31	GB31_T4	GB31_T4_ST3	species_22	2.1	2.6
GB31	GB31_T4	GB31_T4_ST4	species_2	2.1	2.8
GB31	GB31_T5	GB31_T5_ST1	species_23	2.1	3
GB31	GB31_T5	GB31_T5_ST1	species_2	2.1	1.7
GB32	GB32_T1	GB32_T1_ST1	species_35	2.1	1.5
GB42	GB42_T1	GB42_T1_ST1	species_39	2.1	2.2
GB59	GB59_T4	GB59_T4_ST4	species_36	2.1	3.1
GB59	GB59_T4	GB59_T4_ST5	species_26	2.1	3.2
GB1	GB1_T1	GB1_T1_ST2	species_5	2.2	3
GB1	GB1_T3	GB1_T3_ST1	species_8	2.2	4
GB1	GB1_T3	GB1_T3_ST3	species_38	2.2	3.5
GB1	GB1_T4	GB1_T4_ST2	species_64	2.2	3.2
GB1	GB1_T4	GB1_T4_ST5	species_64	2.2	3
GB1	GB1_T5	GB1_T5_ST4	species_64	2.2	3.7
GB1	GB1_T5	GB1_T5_ST4	species_48	2.2	3.8
GB1	GB1_T5	GB1_T5_ST4	species_5	2.2	5
GB1	GB1_T5	GB1_T5_ST5	species_25	2.2	4.7
GB2	GB2_T1	GB2_T1_ST1	species_65	2.2	1.4
GB3	GB3_T3	GB3_T3_ST5	species_5	2.2	3.2
GB3	GB3_T4	GB3_T4_ST1	species_5	2.2	3.5
GB3	GB3_T4	GB3_T4_ST2	species_5	2.2	4.1
GB6	GB6_T1	GB6_T1_ST1	species_8	2.2	2.1
GB7	GB7_T4	GB7_T4_ST5	species_40	2.2	2.8
GB8	GB8_T3	GB8_T3_ST1	species_5	2.2	2.8
GB9	GB9_T1	GB9_T1_ST2	species_61	2.2	2.4
GB9	GB9_T1	GB9_T1_ST2	species_8	2.2	4.2
GB9	GB9_T2	GB9_T2_ST4	species_8	2.2	3.8
GB9	GB9_T3	GB9_T3_ST1	species_36	2.2	3.4
GB10	GB10_T1	GB10_T1_ST5	species_21	2.2	1.4
GB11	GB11_T1	GB11_T1_ST2	species_8	2.2	2
GB11	GB11_T2	GB11_T2_ST4	species_5	2.2	3.6
GB11	GB11_T3	GB11_T3_ST1	species_5	2.2	3.6
GB11	GB11_T3	GB11_T3_ST2	species_8	2.2	4
GB11	GB11_T3	GB11_T3_ST3	species_5	2.2	4.4
GB12	GB12_T1	GB12_T1_ST2	species_8	2.2	2.6
GB12	GB12_T1	GB12_T1_ST4	species_22	2.2	3.4
GB12	GB12_T1	GB12_T1_ST5	species_39	2.2	2.9
GB12	GB12_T2	GB12_T2_ST1	species_39	2.2	2.8
GB12	GB12_T3	GB12_T3_ST1	species_40	2.2	2.8
GB12	GB12_T3	GB12_T3_ST2	species_39	2.2	3.4
GB12	GB12_T3	GB12_T3_ST4	species_3	2.2	2.6
GB12	GB12_T3	GB12_T3_ST4	species_39	2.2	3.3
GB12	GB12_T4	GB12_T4_ST3	species_80	2.2	2.3
GB12	GB12_T4	GB12_T4_ST3	species_80	2.2	2.3
GB13	GB13_T1	GB13_T1_ST1	species_39	2.2	2.9
GB13	GB13_T1	GB13_T1_ST4	species_38	2.2	2.9
GB13	GB13_T2	GB13_T2_ST2	species_5	2.2	3
GB14	GB14_T1	GB14_T1_ST4	species_80	2.2	4.1
GB14	GB14_T2	GB14_T2_ST1	species_80	2.2	1.9
GB14	GB14_T2	GB14_T2_ST1	species_5	2.2	3.6
GB14	GB14_T2	GB14_T2_ST4	species_80	2.2	2.8
GB15	GB15_T1	GB15_T1_ST1	species_5	2.2	3.4
GB15	GB15_T1	GB15_T1_ST2	species_5	2.2	3.6
GB17	GB17_T1	GB17_T1_ST1	species_6	2.2	2.4
GB18	GB18_T1	GB18_T1_ST3	species_2	2.2	2.5
GB18	GB18_T1	GB18_T1_ST5	species_5	2.2	2.3
GB20	GB20_T1	GB20_T1_ST1	species_5	2.2	3
GB20	GB20_T1	GB20_T1_ST3	species_8	2.2	2.6
GB20	GB20_T2	GB20_T2_ST3	species_8	2.2	2.8
GB20	GB20_T2	GB20_T2_ST5	species_8	2.2	3.7
GB20	GB20_T3	GB20_T3_ST1	species_66	2.2	4
GB20	GB20_T3	GB20_T3_ST1	species_5	2.2	3.5
GB20	GB20_T3	GB20_T3_ST5	species_66	2.2	2.9
GB22	GB22_T1	GB22_T1_ST1	species_8	2.2	2.1
GB22	GB22_T1	GB22_T1_ST2	species_8	2.2	2.3
GB22	GB22_T1	GB22_T1_ST4	species_8	2.2	1.8
GB22	GB22_T3	GB22_T3_ST2	species_17	2.2	3
GB22	GB22_T3	GB22_T3_ST2	species_8	2.2	3.6
GB23	GB23_T1	GB23_T1_ST2	species_5	2.2	3.8
GB23	GB23_T1	GB23_T1_ST4	species_5	2.2	3.5
GB23	GB23_T2	GB23_T2_ST1	species_61	2.2	2.4
GB23	GB23_T3	GB23_T3_ST5	species_5	2.2	2.2
GB23	GB23_T4	GB23_T4_ST3	species_5	2.2	3.6
GB24	GB24_T1	GB24_T1_ST2	species_5	2.2	3.4
GB24	GB24_T3	GB24_T3_ST3	species_23	2.2	3.8
GB25	GB25_T1	GB25_T1_ST1	species_5	2.2	2.5
GB26	GB26_T2	GB26_T2_ST4	species_61	2.2	3.5
GB26	GB26_T2	GB26_T2_ST4	species_36	2.2	3.5
GB26	GB26_T3	GB26_T3_ST2	species_5	2.2	2
GB26	GB26_T3	GB26_T3_ST2	species_5	2.2	2.5
GB26	GB26_T4	GB26_T4_ST1	species_15	2.2	3.5
GB26	GB26_T5	GB26_T5_ST1	species_36	2.2	3.8
GB27	GB27_T1	GB27_T1_ST3	species_5	2.2	3.8
GB27	GB27_T1	GB27_T1_ST5	species_80	2.2	2.8
GB27	GB27_T2	GB27_T2_ST2	species_36	2.2	3.1
GB27	GB27_T3	GB27_T3_ST1	species_23	2.2	3.8
GB27	GB27_T4	GB27_T4_ST5	species_36	2.2	3.2
GB27	GB27_T5	GB27_T5_ST3	species_36	2.2	2.8
GB27	GB27_T5	GB27_T5_ST4	species_5	2.2	3
GB27	GB27_T6	GB27_T6_ST4	species_5	2.2	3.1
GB28	GB28_T1	GB28_T1_ST3	species_5	2.2	3.8
GB28	GB28_T1	GB28_T1_ST4	species_5	2.2	4.2
GB28	GB28_T3	GB28_T3_ST3	species_32	2.2	4.1
GB28	GB28_T3	GB28_T3_ST3	species_32	2.2	3.6
GB28	GB28_T3	GB28_T3_ST4	species_4	2.2	3.7
GB28	GB28_T3	GB28_T3_ST5	species_5	2.2	3.2
GB28	GB28_T4	GB28_T4_ST1	species_38	2.2	2.7
GB28	GB28_T4	GB28_T4_ST2	species_50	2.2	3.7
GB28	GB28_T5	GB28_T5_ST4	species_36	2.2	3.5
GB29	GB29_T1	GB29_T1_ST2	species_36	2.2	3
GB29	GB29_T1	GB29_T1_ST2	species_36	2.2	3.8
GB29	GB29_T1	GB29_T1_ST4	species_36	2.2	3.1
GB29	GB29_T2	GB29_T2_ST2	species_36	2.2	2.9
GB29	GB29_T3	GB29_T3_ST3	species_54	2.2	2.7
GB29	GB29_T4	GB29_T4_ST2	species_58	2.2	2.8
GB29	GB29_T4	GB29_T4_ST4	species_5	2.2	3.5
GB29	GB29_T4	GB29_T4_ST5	species_2	2.2	2
GB29	GB29_T5	GB29_T5_ST2	species_2	2.2	2.5
GB29	GB29_T5	GB29_T5_ST3	species_26	2.2	3.2
GB29	GB29_T6	GB29_T6_ST3	species_2	2.2	3
GB29	GB29_T6	GB29_T6_ST4	species_38	2.2	2.4
GB30	GB30_T2	GB30_T2_ST1	species_19	2.2	1.8
GB30	GB30_T2	GB30_T2_ST2	species_66	2.2	2.5
GB30	GB30_T2	GB30_T2_ST3	species_25	2.2	2.7
GB30	GB30_T3	GB30_T3_ST2	species_54	2.2	2.4
GB30	GB30_T3	GB30_T3_ST2	species_38	2.2	2.3
GB30	GB30_T4	GB30_T4_ST1	species_25	2.2	1.8
GB30	GB30_T4	GB30_T4_ST2	species_25	2.2	2.2
GB30	GB30_T5	GB30_T5_ST3	species_5	2.2	3.6
GB30	GB30_T6	GB30_T6_ST5	species_66	2.2	4
GB31	GB31_T1	GB31_T1_ST1	species_5	2.2	4
GB31	GB31_T1	GB31_T1_ST2	species_5	2.2	2.5
GB31	GB31_T1	GB31_T1_ST3	species_5	2.2	2.4
GB31	GB31_T1	GB31_T1_ST4	species_5	2.2	2.9
GB31	GB31_T1	GB31_T1_ST5	species_68	2.2	3.7
GB31	GB31_T2	GB31_T2_ST2	species_36	2.2	2.7
GB31	GB31_T3	GB31_T3_ST4	species_2	2.2	3
GB31	GB31_T3	GB31_T3_ST4	species_66	2.2	3.2
GB31	GB31_T5	GB31_T5_ST2	species_36	2.2	2.6
GB31	GB31_T5	GB31_T5_ST5	species_61	2.2	2
GB31	GB31_T6	GB31_T6_ST2	species_8	2.2	2.2
GB31	GB31_T6	GB31_T6_ST4	species_26	2.2	2.5
GB31	GB31_T6	GB31_T6_ST4	species_26	2.2	2.6
GB46	GB46_T1	GB46_T1_ST1	species_6	2.2	1.8
GB55	GB55_T1	GB55_T1_ST2	species_3	2.2	1.4
GB59	GB59_T1	GB59_T1_ST4	species_5	2.2	2.6
GB59	GB59_T3	GB59_T3_ST3	species_36	2.2	2.4
GB59	GB59_T3	GB59_T3_ST4	species_36	2.2	3
GB59	GB59_T4	GB59_T4_ST5	species_6	2.2	2.8
GB1	GB1_T3	GB1_T3_ST1	species_2	2.3	2.8
GB1	GB1_T5	GB1_T5_ST1	species_64	2.3	3.7
GB1	GB1_T5	GB1_T5_ST2	species_25	2.3	2.1
GB1	GB1_T5	GB1_T5_ST5	species_25	2.3	4.5
GB3	GB3_T1	GB3_T1_ST3	species_38	2.3	3.4
GB3	GB3_T1	GB3_T1_ST4	species_37	2.3	3
GB3	GB3_T4	GB3_T4_ST3	species_2	2.3	4.8
GB3	GB3_T4	GB3_T4_ST3	species_23	2.3	2.8
GB6	GB6_T1	GB6_T1_ST3	species_8	2.3	2.1
GB6	GB6_T2	GB6_T2_ST1	species_39	2.3	2.7
GB6	GB6_T2	GB6_T2_ST2	species_8	2.3	1.9
GB6	GB6_T2	GB6_T2_ST5	species_6	2.3	2.7
GB7	GB7_T1	GB7_T1_ST2	species_8	2.3	2.5
GB7	GB7_T1	GB7_T1_ST2	species_1	2.3	2
GB7	GB7_T2	GB7_T2_ST4	species_8	2.3	3.5
GB7	GB7_T4	GB7_T4_ST4	species_1	2.3	3.6
GB8	GB8_T2	GB8_T2_ST3	species_39	2.3	2.6
GB9	GB9_T1	GB9_T1_ST1	species_8	2.3	3
GB9	GB9_T3	GB9_T3_ST1	species_1	2.3	4.2
GB9	GB9_T4	GB9_T4_ST4	species_5	2.3	3.6
GB11	GB11_T1	GB11_T1_ST4	species_8	2.3	3.5
GB11	GB11_T1	GB11_T1_ST4	species_8	2.3	3.4
GB11	GB11_T3	GB11_T3_ST4	species_1	2.3	4
GB12	GB12_T1	GB12_T1_ST1	species_8	2.3	3
GB12	GB12_T1	GB12_T1_ST2	species_8	2.3	3.4
GB12	GB12_T2	GB12_T2_ST2	species_23	2.3	3.2
GB12	GB12_T4	GB12_T4_ST5	species_70	2.3	2.2
GB13	GB13_T1	GB13_T1_ST1	species_39	2.3	3
GB13	GB13_T2	GB13_T2_ST1	species_39	2.3	2.6
GB13	GB13_T2	GB13_T2_ST5	species_22	2.3	2.4
GB14	GB14_T1	GB14_T1_ST5	species_12	2.3	3.6
GB15	GB15_T1	GB15_T1_ST3	species_5	2.3	3.5
GB15	GB15_T1	GB15_T1_ST4	species_8	2.3	3.5
GB16	GB16_T1	GB16_T1_ST1	species_5	2.3	3.2
GB20	GB20_T1	GB20_T1_ST1	species_8	2.3	1.8
GB20	GB20_T1	GB20_T1_ST2	species_8	2.3	2.2
GB20	GB20_T2	GB20_T2_ST1	species_5	2.3	3.5
GB20	GB20_T2	GB20_T2_ST1	species_5	2.3	3.3
GB20	GB20_T2	GB20_T2_ST3	species_66	2.3	4.3
GB20	GB20_T3	GB20_T3_ST1	species_5	2.3	3.8
GB20	GB20_T3	GB20_T3_ST4	species_5	2.3	3.8
GB20	GB20_T3	GB20_T3_ST4	species_66	2.3	2.8
GB20	GB20_T3	GB20_T3_ST5	species_5	2.3	3.5
GB22	GB22_T1	GB22_T1_ST3	species_8	2.3	2.4
GB22	GB22_T1	GB22_T1_ST3	species_8	2.3	2.3
GB22	GB22_T1	GB22_T1_ST4	species_8	2.3	2.5
GB22	GB22_T2	GB22_T2_ST4	species_45	2.3	2.7
GB22	GB22_T2	GB22_T2_ST4	species_46	2.3	2.8
GB22	GB22_T3	GB22_T3_ST3	species_8	2.3	3.2
GB23	GB23_T1	GB23_T1_ST5	species_18	2.3	1.9
GB23	GB23_T2	GB23_T2_ST4	species_5	2.3	2.2
GB23	GB23_T2	GB23_T2_ST4	species_5	2.3	3.7
GB23	GB23_T3	GB23_T3_ST5	species_5	2.3	3.1
GB23	GB23_T4	GB23_T4_ST4	species_5	2.3	3.5
GB23	GB23_T4	GB23_T4_ST4	species_5	2.3	3.4
GB23	GB23_T4	GB23_T4_ST5	species_5	2.3	3.2
GB24	GB24_T1	GB24_T1_ST4	species_5	2.3	3.5
GB24	GB24_T3	GB24_T3_ST1	species_23	2.3	4.2
GB24	GB24_T3	GB24_T3_ST5	species_38	2.3	2.5
GB24	GB24_T4	GB24_T4_ST2	species_1	2.3	2.6
GB26	GB26_T1	GB26_T1_ST1	species_36	2.3	2.6
GB26	GB26_T1	GB26_T1_ST2	species_36	2.3	2.5
GB26	GB26_T1	GB26_T1_ST5	species_38	2.3	2.8
GB26	GB26_T2	GB26_T2_ST3	species_5	2.3	3.8
GB26	GB26_T3	GB26_T3_ST5	species_40	2.3	3.1
GB26	GB26_T4	GB26_T4_ST4	species_70	2.3	2.5
GB27	GB27_T1	GB27_T1_ST2	species_5	2.3	3
GB27	GB27_T1	GB27_T1_ST2	species_5	2.3	3.2
GB27	GB27_T1	GB27_T1_ST2	species_5	2.3	2.8
GB27	GB27_T2	GB27_T2_ST3	species_36	2.3	2.4
GB27	GB27_T3	GB27_T3_ST1	species_36	2.3	2.4
GB27	GB27_T3	GB27_T3_ST3	species_40	2.3	3
GB27	GB27_T4	GB27_T4_ST5	species_5	2.3	3
GB27	GB27_T4	GB27_T4_ST5	species_36	2.3	3.1
GB27	GB27_T6	GB27_T6_ST5	species_5	2.3	3.2
GB28	GB28_T1	GB28_T1_ST5	species_5	2.3	2.9
GB28	GB28_T2	GB28_T2_ST2	species_8	2.3	2.8
GB28	GB28_T4	GB28_T4_ST1	species_28	2.3	3.6
GB28	GB28_T4	GB28_T4_ST2	species_50	2.3	4
GB28	GB28_T4	GB28_T4_ST2	species_50	2.3	4.1
GB29	GB29_T1	GB29_T1_ST4	species_5	2.3	2.5
GB29	GB29_T1	GB29_T1_ST5	species_58	2.3	2.8
GB29	GB29_T2	GB29_T2_ST3	species_5	2.3	3.4
GB29	GB29_T3	GB29_T3_ST1	species_23	2.3	3.7
GB29	GB29_T4	GB29_T4_ST2	species_2	2.3	3.2
GB29	GB29_T4	GB29_T4_ST5	species_2	2.3	2.7
GB29	GB29_T5	GB29_T5_ST4	species_5	2.3	4.1
GB29	GB29_T6	GB29_T6_ST1	species_2	2.3	2.6
GB29	GB29_T6	GB29_T6_ST2	species_5	2.3	2.8
GB30	GB30_T1	GB30_T1_ST4	species_66	2.3	1.8
GB30	GB30_T2	GB30_T2_ST3	species_40	2.3	2.5
GB30	GB30_T6	GB30_T6_ST4	species_25	2.3	2.4
GB31	GB31_T1	GB31_T1_ST1	species_5	2.3	3.6
GB31	GB31_T2	GB31_T2_ST3	species_39	2.3	3.6
GB31	GB31_T2	GB31_T2_ST5	species_5	2.3	4.2
GB31	GB31_T2	GB31_T2_ST5	species_5	2.3	2.7
GB31	GB31_T3	GB31_T3_ST1	species_5	2.3	3.1
GB31	GB31_T3	GB31_T3_ST4	species_36	2.3	3.4
GB31	GB31_T3	GB31_T3_ST5	species_5	2.3	2.7
GB31	GB31_T4	GB31_T4_ST2	species_11	2.3	2.7
GB31	GB31_T4	GB31_T4_ST3	species_2	2.3	3
GB31	GB31_T4	GB31_T4_ST5	species_2	2.3	1.8
GB31	GB31_T5	GB31_T5_ST2	species_36	2.3	3
GB31	GB31_T6	GB31_T6_ST4	species_28	2.3	3.5
GB31	GB31_T6	GB31_T6_ST4	species_28	2.3	3
GB59	GB59_T1	GB59_T1_ST4	species_5	2.3	2.4
GB59	GB59_T3	GB59_T3_ST4	species_36	2.3	2.7
GB59	GB59_T4	GB59_T4_ST4	species_36	2.3	3.2
GB1	GB1_T1	GB1_T1_ST2	species_8	2.4	5
GB1	GB1_T5	GB1_T5_ST3	species_64	2.4	2.6
GB3	GB3_T1	GB3_T1_ST5	species_61	2.4	2.6
GB3	GB3_T3	GB3_T3_ST2	species_38	2.4	3.6
GB6	GB6_T1	GB6_T1_ST4	species_38	2.4	3.8
GB6	GB6_T1	GB6_T1_ST4	species_8	2.4	3
GB6	GB6_T1	GB6_T1_ST5	species_8	2.4	2.4
GB7	GB7_T2	GB7_T2_ST4	species_8	2.4	3.5
GB7	GB7_T2	GB7_T2_ST4	species_8	2.4	3.6
GB7	GB7_T2	GB7_T2_ST4	species_1	2.4	3.8
GB7	GB7_T3	GB7_T3_ST2	species_1	2.4	3.8
GB8	GB8_T1	GB8_T1_ST5	species_5	2.4	4.6
GB8	GB8_T3	GB8_T3_ST1	species_40	2.4	2
GB9	GB9_T1	GB9_T1_ST2	species_2	2.4	2.1
GB9	GB9_T2	GB9_T2_ST4	species_8	2.4	3.6
GB11	GB11_T1	GB11_T1_ST2	species_2	2.4	2.4
GB11	GB11_T1	GB11_T1_ST4	species_8	2.4	3.3
GB11	GB11_T2	GB11_T2_ST4	species_8	2.4	4
GB11	GB11_T2	GB11_T2_ST4	species_8	2.4	3.8
GB11	GB11_T3	GB11_T3_ST3	species_5	2.4	4.5
GB12	GB12_T1	GB12_T1_ST3	species_8	2.4	3.7
GB12	GB12_T2	GB12_T2_ST2	species_38	2.4	3.5
GB12	GB12_T2	GB12_T2_ST4	species_8	2.4	2.3
GB12	GB12_T3	GB12_T3_ST1	species_22	2.4	3.2
GB12	GB12_T3	GB12_T3_ST4	species_3	2.4	3.3
GB12	GB12_T4	GB12_T4_ST4	species_39	2.4	2.9
GB13	GB13_T2	GB13_T2_ST1	species_39	2.4	2.6
GB13	GB13_T2	GB13_T2_ST2	species_5	2.4	3.1
GB13	GB13_T2	GB13_T2_ST5	species_6	2.4	2.6
GB14	GB14_T2	GB14_T2_ST4	species_80	2.4	2.7
GB14	GB14_T2	GB14_T2_ST5	species_12	2.4	2.4
GB20	GB20_T1	GB20_T1_ST3	species_8	2.4	2.4
GB20	GB20_T3	GB20_T3_ST1	species_66	2.4	3.6
GB20	GB20_T3	GB20_T3_ST5	species_5	2.4	3.7
GB21	GB21_T1	GB21_T1_ST1	species_22	2.4	2.3
GB22	GB22_T3	GB22_T3_ST1	species_1	2.4	2.6
GB23	GB23_T1	GB23_T1_ST2	species_8	2.4	3.7
GB23	GB23_T2	GB23_T2_ST3	species_5	2.4	3.3
GB23	GB23_T3	GB23_T3_ST1	species_5	2.4	2.5
GB23	GB23_T3	GB23_T3_ST2	species_5	2.4	4
GB23	GB23_T3	GB23_T3_ST5	species_5	2.4	3
GB23	GB23_T4	GB23_T4_ST2	species_5	2.4	3.5
GB23	GB23_T4	GB23_T4_ST5	species_5	2.4	3.4
GB24	GB24_T1	GB24_T1_ST1	species_5	2.4	2.8
GB24	GB24_T3	GB24_T3_ST2	species_1	2.4	3.5
GB24	GB24_T3	GB24_T3_ST5	species_5	2.4	4.2
GB24	GB24_T4	GB24_T4_ST5	species_68	2.4	3
GB26	GB26_T2	GB26_T2_ST2	species_5	2.4	2
GB27	GB27_T1	GB27_T1_ST2	species_5	2.4	3.1
GB27	GB27_T1	GB27_T1_ST3	species_5	2.4	2.8
GB27	GB27_T1	GB27_T1_ST4	species_66	2.4	4.2
GB27	GB27_T4	GB27_T4_ST1	species_23	2.4	2.6
GB27	GB27_T5	GB27_T5_ST2	species_36	2.4	2.6
GB27	GB27_T5	GB27_T5_ST4	species_36	2.4	2.5
GB27	GB27_T6	GB27_T6_ST4	species_5	2.4	4.6
GB28	GB28_T1	GB28_T1_ST2	species_1	2.4	2.1
GB28	GB28_T2	GB28_T2_ST3	species_2	2.4	2.7
GB28	GB28_T3	GB28_T3_ST5	species_32	2.4	4.1
GB28	GB28_T5	GB28_T5_ST5	species_8	2.4	2.3
GB29	GB29_T1	GB29_T1_ST2	species_36	2.4	2.9
GB29	GB29_T2	GB29_T2_ST4	species_5	2.4	3.7
GB29	GB29_T3	GB29_T3_ST2	species_8	2.4	2.4
GB29	GB29_T4	GB29_T4_ST3	species_80	2.4	3.7
GB29	GB29_T4	GB29_T4_ST3	species_23	2.4	3
GB29	GB29_T5	GB29_T5_ST3	species_38	2.4	3
GB29	GB29_T6	GB29_T6_ST5	species_54	2.4	2.8
GB30	GB30_T1	GB30_T1_ST2	species_37	2.4	2.6
GB30	GB30_T1	GB30_T1_ST3	species_66	2.4	3
GB30	GB30_T3	GB30_T3_ST1	species_5	2.4	3.7
GB30	GB30_T4	GB30_T4_ST1	species_25	2.4	2.3
GB30	GB30_T4	GB30_T4_ST2	species_22	2.4	3.9
GB30	GB30_T4	GB30_T4_ST5	species_23	2.4	3.5
GB30	GB30_T6	GB30_T6_ST5	species_23	2.4	2.8
GB31	GB31_T2	GB31_T2_ST1	species_69	2.4	2.8
GB55	GB55_T1	GB55_T1_ST2	species_12	2.4	1.5
GB59	GB59_T3	GB59_T3_ST3	species_23	2.4	2.8
GB59	GB59_T3	GB59_T3_ST4	species_5	2.4	3.8
GB59	GB59_T3	GB59_T3_ST5	species_28	2.4	3.7
GB1	GB1_T3	GB1_T3_ST2	species_43	2.5	4
GB1	GB1_T3	GB1_T3_ST5	species_37	2.5	4
GB1	GB1_T5	GB1_T5_ST2	species_64	2.5	4
GB1	GB1_T5	GB1_T5_ST3	species_25	2.5	3.5
GB3	GB3_T1	GB3_T1_ST1	species_13	2.5	2.5
GB3	GB3_T1	GB3_T1_ST1	species_13	2.5	2.5
GB3	GB3_T1	GB3_T1_ST4	species_5	2.5	5.6
GB3	GB3_T2	GB3_T2_ST4	species_40	2.5	3
GB3	GB3_T3	GB3_T3_ST1	species_5	2.5	3.5
GB3	GB3_T3	GB3_T3_ST5	species_23	2.5	3.5
GB6	GB6_T1	GB6_T1_ST4	species_8	2.5	2.7
GB6	GB6_T2	GB6_T2_ST1	species_39	2.5	2.5
GB7	GB7_T1	GB7_T1_ST3	species_28	2.5	3.6
GB7	GB7_T1	GB7_T1_ST4	species_8	2.5	4.8
GB7	GB7_T2	GB7_T2_ST1	species_8	2.5	2.5
GB7	GB7_T3	GB7_T3_ST2	species_22	2.5	4.5
GB7	GB7_T3	GB7_T3_ST2	species_38	2.5	4
GB7	GB7_T4	GB7_T4_ST3	species_40	2.5	3
GB8	GB8_T1	GB8_T1_ST4	species_5	2.5	3.6
GB8	GB8_T3	GB8_T3_ST1	species_8	2.5	2
GB9	GB9_T2	GB9_T2_ST3	species_23	2.5	3.4
GB9	GB9_T4	GB9_T4_ST2	species_23	2.5	3.6
GB9	GB9_T4	GB9_T4_ST4	species_2	2.5	2.8
GB9	GB9_T4	GB9_T4_ST5	species_1	2.5	3
GB11	GB11_T1	GB11_T1_ST3	species_38	2.5	3.8
GB11	GB11_T1	GB11_T1_ST4	species_1	2.5	2.5
GB11	GB11_T2	GB11_T2_ST5	species_8	2.5	2.4
GB11	GB11_T3	GB11_T3_ST2	species_23	2.5	5.2
GB13	GB13_T1	GB13_T1_ST1	species_39	2.5	2.9
GB13	GB13_T2	GB13_T2_ST3	species_23	2.5	3.8
GB13	GB13_T2	GB13_T2_ST4	species_6	2.5	3.5
GB14	GB14_T2	GB14_T2_ST5	species_12	2.5	2.3
GB14	GB14_T2	GB14_T2_ST5	species_5	2.5	4.1
GB15	GB15_T1	GB15_T1_ST1	species_8	2.5	3.3
GB16	GB16_T1	GB16_T1_ST2	species_5	2.5	2.6
GB16	GB16_T1	GB16_T1_ST3	species_5	2.5	3.9
GB18	GB18_T1	GB18_T1_ST2	species_2	2.5	2.3
GB18	GB18_T1	GB18_T1_ST2	species_22	2.5	3.7
GB18	GB18_T1	GB18_T1_ST3	species_2	2.5	3
GB20	GB20_T1	GB20_T1_ST4	species_5	2.5	3.7
GB20	GB20_T3	GB20_T3_ST2	species_1	2.5	3.7
GB22	GB22_T2	GB22_T2_ST2	species_38	2.5	3.6
GB22	GB22_T3	GB22_T3_ST2	species_8	2.5	3.6
GB22	GB22_T3	GB22_T3_ST2	species_8	2.5	3.5
GB22	GB22_T3	GB22_T3_ST3	species_8	2.5	3.3
GB23	GB23_T1	GB23_T1_ST5	species_5	2.5	3.5
GB23	GB23_T2	GB23_T2_ST5	species_5	2.5	2.6
GB23	GB23_T3	GB23_T3_ST1	species_5	2.5	3
GB23	GB23_T3	GB23_T3_ST2	species_5	2.5	3.1
GB23	GB23_T3	GB23_T3_ST4	species_5	2.5	4
GB23	GB23_T3	GB23_T3_ST5	species_66	2.5	2.3
GB23	GB23_T4	GB23_T4_ST2	species_5	2.5	3.5
GB23	GB23_T4	GB23_T4_ST3	species_5	2.5	2.5
GB23	GB23_T4	GB23_T4_ST4	species_5	2.5	3.2
GB24	GB24_T1	GB24_T1_ST5	species_11	2.5	3
GB24	GB24_T1	GB24_T1_ST5	species_26	2.5	3.4
GB24	GB24_T3	GB24_T3_ST2	species_36	2.5	3
GB24	GB24_T3	GB24_T3_ST5	species_5	2.5	4
GB25	GB25_T1	GB25_T1_ST2	species_3	2.5	2.4
GB26	GB26_T1	GB26_T1_ST2	species_5	2.5	3
GB26	GB26_T3	GB26_T3_ST2	species_5	2.5	2.2
GB26	GB26_T3	GB26_T3_ST2	species_4	2.5	3.2
GB26	GB26_T3	GB26_T3_ST5	species_40	2.5	3
GB26	GB26_T4	GB26_T4_ST3	species_5	2.5	2.9
GB26	GB26_T5	GB26_T5_ST2	species_5	2.5	3.5
GB27	GB27_T1	GB27_T1_ST2	species_5	2.5	3.5
GB27	GB27_T2	GB27_T2_ST2	species_1	2.5	3
GB27	GB27_T2	GB27_T2_ST4	species_2	2.5	3.1
GB27	GB27_T3	GB27_T3_ST1	species_23	2.5	3.4
GB27	GB27_T4	GB27_T4_ST5	species_5	2.5	2.9
GB27	GB27_T5	GB27_T5_ST3	species_5	2.5	3.7
GB27	GB27_T5	GB27_T5_ST4	species_26	2.5	3.3
GB28	GB28_T2	GB28_T2_ST3	species_2	2.5	3.5
GB28	GB28_T2	GB28_T2_ST5	species_60	2.5	5.5
GB29	GB29_T2	GB29_T2_ST5	species_36	2.5	3.8
GB29	GB29_T6	GB29_T6_ST5	species_54	2.5	2.7
GB30	GB30_T1	GB30_T1_ST3	species_66	2.5	2.9
GB30	GB30_T1	GB30_T1_ST4	species_66	2.5	2.4
GB30	GB30_T1	GB30_T1_ST4	species_66	2.5	3.6
GB30	GB30_T2	GB30_T2_ST2	species_23	2.5	3.8
GB30	GB30_T5	GB30_T5_ST3	species_40	2.5	2.8
GB30	GB30_T6	GB30_T6_ST3	species_11	2.5	1.7
GB30	GB30_T6	GB30_T6_ST5	species_25	2.5	2.3
GB31	GB31_T2	GB31_T2_ST1	species_69	2.5	3
GB31	GB31_T2	GB31_T2_ST1	species_68	2.5	3.2
GB31	GB31_T2	GB31_T2_ST3	species_5	2.5	3.1
GB31	GB31_T5	GB31_T5_ST1	species_23	2.5	3.4
GB31	GB31_T6	GB31_T6_ST2	species_38	2.5	3.1
GB31	GB31_T6	GB31_T6_ST2	species_36	2.5	2.8
GB31	GB31_T6	GB31_T6_ST4	species_26	2.5	3.2
GB46	GB46_T1	GB46_T1_ST2	species_3	2.5	1.4
GB59	GB59_T1	GB59_T1_ST4	species_5	2.5	3.8
GB59	GB59_T3	GB59_T3_ST1	species_11	2.5	3.5
GB1	GB1_T2	GB1_T2_ST2	species_8	2.6	3
GB1	GB1_T3	GB1_T3_ST5	species_37	2.6	3.5
GB1	GB1_T4	GB1_T4_ST1	species_80	2.6	3.4
GB3	GB3_T1	GB3_T1_ST1	species_13	2.6	3.8
GB3	GB3_T3	GB3_T3_ST5	species_23	2.6	3.2
GB6	GB6_T1	GB6_T1_ST4	species_37	2.6	2.2
GB6	GB6_T2	GB6_T2_ST1	species_8	2.6	2.6
GB7	GB7_T1	GB7_T1_ST3	species_28	2.6	4.5
GB7	GB7_T2	GB7_T2_ST2	species_5	2.6	4.2
GB7	GB7_T3	GB7_T3_ST3	species_37	2.6	3.5
GB8	GB8_T1	GB8_T1_ST2	species_8	2.6	2.5
GB9	GB9_T1	GB9_T1_ST3	species_2	2.6	2.8
GB9	GB9_T3	GB9_T3_ST4	species_37	2.6	3
GB9	GB9_T4	GB9_T4_ST5	species_8	2.6	4
GB11	GB11_T1	GB11_T1_ST4	species_23	2.6	3.6
GB11	GB11_T1	GB11_T1_ST4	species_8	2.6	3.8
GB11	GB11_T1	GB11_T1_ST5	species_23	2.6	3.2
GB11	GB11_T2	GB11_T2_ST1	species_8	2.6	2.6
GB11	GB11_T2	GB11_T2_ST5	species_8	2.6	4.5
GB11	GB11_T3	GB11_T3_ST1	species_8	2.6	3.2
GB12	GB12_T1	GB12_T1_ST1	species_8	2.6	3.3
GB13	GB13_T1	GB13_T1_ST1	species_39	2.6	2.9
GB13	GB13_T1	GB13_T1_ST1	species_5	2.6	3.2
GB14	GB14_T2	GB14_T2_ST4	species_5	2.6	3.4
GB16	GB16_T1	GB16_T1_ST1	species_3	2.6	2.1
GB17	GB17_T1	GB17_T1_ST2	species_6	2.6	2.5
GB17	GB17_T1	GB17_T1_ST2	species_6	2.6	2.1
GB20	GB20_T1	GB20_T1_ST2	species_68	2.6	3.6
GB20	GB20_T2	GB20_T2_ST5	species_8	2.6	3.3
GB22	GB22_T1	GB22_T1_ST2	species_8	2.6	2.2
GB22	GB22_T1	GB22_T1_ST4	species_8	2.6	1.9
GB22	GB22_T1	GB22_T1_ST4	species_8	2.6	2.3
GB22	GB22_T3	GB22_T3_ST1	species_36	2.6	3.8
GB22	GB22_T4	GB22_T4_ST4	species_17	2.6	5
GB23	GB23_T1	GB23_T1_ST2	species_38	2.6	2
GB23	GB23_T1	GB23_T1_ST5	species_5	2.6	4.5
GB24	GB24_T1	GB24_T1_ST1	species_5	2.6	3
GB24	GB24_T1	GB24_T1_ST5	species_22	2.6	4
GB24	GB24_T2	GB24_T2_ST5	species_11	2.6	3.5
GB24	GB24_T3	GB24_T3_ST2	species_36	2.6	3.6
GB24	GB24_T3	GB24_T3_ST3	species_36	2.6	3.5
GB26	GB26_T1	GB26_T1_ST1	species_5	2.6	2.9
GB26	GB26_T1	GB26_T1_ST3	species_36	2.6	3.3
GB26	GB26_T3	GB26_T3_ST2	species_5	2.6	3
GB26	GB26_T3	GB26_T3_ST2	species_4	2.6	3.6
GB26	GB26_T4	GB26_T4_ST5	species_36	2.6	3
GB26	GB26_T5	GB26_T5_ST1	species_5	2.6	4.8
GB26	GB26_T5	GB26_T5_ST3	species_36	2.6	4.2
GB27	GB27_T1	GB27_T1_ST1	species_5	2.6	2.8
GB27	GB27_T2	GB27_T2_ST2	species_36	2.6	3.8
GB27	GB27_T3	GB27_T3_ST4	species_40	2.6	3.4
GB27	GB27_T4	GB27_T4_ST4	species_5	2.6	3.8
GB27	GB27_T5	GB27_T5_ST3	species_36	2.6	3.3
GB27	GB27_T5	GB27_T5_ST4	species_80	2.6	3.4
GB27	GB27_T6	GB27_T6_ST3	species_5	2.6	3.4
GB27	GB27_T6	GB27_T6_ST5	species_38	2.6	4.1
GB27	GB27_T6	GB27_T6_ST5	species_11	2.6	3.7
GB28	GB28_T1	GB28_T1_ST2	species_38	2.6	3.9
GB28	GB28_T5	GB28_T5_ST5	species_11	2.6	3.6
GB29	GB29_T4	GB29_T4_ST1	species_38	2.6	2
GB29	GB29_T5	GB29_T5_ST4	species_2	2.6	3.4
GB30	GB30_T1	GB30_T1_ST1	species_66	2.6	2.9
GB30	GB30_T1	GB30_T1_ST3	species_66	2.6	3.4
GB30	GB30_T3	GB30_T3_ST2	species_38	2.6	3.1
GB30	GB30_T3	GB30_T3_ST2	species_38	2.6	2.7
GB30	GB30_T3	GB30_T3_ST2	species_5	2.6	3.4
GB30	GB30_T4	GB30_T4_ST4	species_25	2.6	2
GB30	GB30_T5	GB30_T5_ST1	species_23	2.6	3.3
GB31	GB31_T1	GB31_T1_ST1	species_5	2.6	3.8
GB31	GB31_T2	GB31_T2_ST1	species_38	2.6	1.8
GB31	GB31_T2	GB31_T2_ST5	species_5	2.6	2.9
GB31	GB31_T3	GB31_T3_ST4	species_5	2.6	3.7
GB31	GB31_T4	GB31_T4_ST1	species_2	2.6	2.4
GB31	GB31_T5	GB31_T5_ST2	species_28	2.6	3
GB31	GB31_T5	GB31_T5_ST3	species_22	2.6	3.3
GB31	GB31_T5	GB31_T5_ST5	species_61	2.6	2.1
GB31	GB31_T6	GB31_T6_ST4	species_8	2.6	2.8
GB31	GB31_T6	GB31_T6_ST5	species_28	2.6	3
GB37	GB37_T1	GB37_T1_ST1	species_6	2.6	2.1
GB59	GB59_T1	GB59_T1_ST4	species_5	2.6	3.7
GB59	GB59_T1	GB59_T1_ST4	species_38	2.6	3.2
GB59	GB59_T2	GB59_T2_ST3	species_28	2.6	3.9
GB59	GB59_T4	GB59_T4_ST4	species_5	2.6	4
GB59	GB59_T4	GB59_T4_ST5	species_6	2.6	3.1
GB1	GB1_T2	GB1_T2_ST1	species_8	2.7	3
GB1	GB1_T3	GB1_T3_ST3	species_2	2.7	5
GB1	GB1_T4	GB1_T4_ST5	species_40	2.7	4
GB1	GB1_T5	GB1_T5_ST5	species_25	2.7	4.5
GB3	GB3_T1	GB3_T1_ST1	species_5	2.7	5
GB3	GB3_T3	GB3_T3_ST1	species_5	2.7	3.2
GB3	GB3_T3	GB3_T3_ST3	species_3	2.7	2.5
GB3	GB3_T4	GB3_T4_ST1	species_61	2.7	2.5
GB3	GB3_T4	GB3_T4_ST2	species_61	2.7	3.1
GB6	GB6_T2	GB6_T2_ST3	species_22	2.7	2.2
GB6	GB6_T2	GB6_T2_ST5	species_8	2.7	2.6
GB7	GB7_T2	GB7_T2_ST1	species_22	2.7	5
GB7	GB7_T4	GB7_T4_ST1	species_5	2.7	2.1
GB7	GB7_T4	GB7_T4_ST4	species_2	2.7	4.5
GB8	GB8_T1	GB8_T1_ST3	species_22	2.7	4
GB8	GB8_T1	GB8_T1_ST4	species_5	2.7	5.6
GB8	GB8_T1	GB8_T1_ST5	species_5	2.7	4.4
GB8	GB8_T2	GB8_T2_ST1	species_22	2.7	2.8
GB8	GB8_T2	GB8_T2_ST1	species_8	2.7	2.4
GB8	GB8_T2	GB8_T2_ST4	species_36	2.7	5.5
GB8	GB8_T3	GB8_T3_ST1	species_23	2.7	4.2
GB8	GB8_T3	GB8_T3_ST5	species_22	2.7	3.2
GB9	GB9_T1	GB9_T1_ST5	species_8	2.7	3.4
GB9	GB9_T3	GB9_T3_ST4	species_44	2.7	3.2
GB11	GB11_T1	GB11_T1_ST2	species_1	2.7	3
GB11	GB11_T2	GB11_T2_ST4	species_1	2.7	2.4
GB12	GB12_T4	GB12_T4_ST1	species_39	2.7	3.6
GB13	GB13_T2	GB13_T2_ST4	species_6	2.7	3.2
GB14	GB14_T1	GB14_T1_ST1	species_5	2.7	3.7
GB17	GB17_T1	GB17_T1_ST2	species_6	2.7	2.6
GB19	GB19_T1	GB19_T1_ST1	species_6	2.7	2
GB22	GB22_T1	GB22_T1_ST1	species_22	2.7	3.1
GB22	GB22_T1	GB22_T1_ST4	species_8	2.7	2.4
GB22	GB22_T2	GB22_T2_ST5	species_8	2.7	2.8
GB23	GB23_T1	GB23_T1_ST5	species_5	2.7	2.4
GB23	GB23_T2	GB23_T2_ST3	species_5	2.7	3
GB23	GB23_T2	GB23_T2_ST3	species_5	2.7	2.8
GB23	GB23_T2	GB23_T2_ST3	species_8	2.7	3.2
GB23	GB23_T4	GB23_T4_ST3	species_8	2.7	3.8
GB23	GB23_T4	GB23_T4_ST5	species_5	2.7	3.5
GB23	GB23_T4	GB23_T4_ST5	species_5	2.7	4
GB24	GB24_T1	GB24_T1_ST4	species_5	2.7	3.8
GB24	GB24_T1	GB24_T1_ST5	species_5	2.7	3
GB24	GB24_T2	GB24_T2_ST3	species_2	2.7	2.8
GB24	GB24_T4	GB24_T4_ST5	species_68	2.7	3.6
GB25	GB25_T1	GB25_T1_ST1	species_8	2.7	3.1
GB26	GB26_T1	GB26_T1_ST2	species_36	2.7	3
GB26	GB26_T3	GB26_T3_ST1	species_11	2.7	2.8
GB26	GB26_T3	GB26_T3_ST2	species_15	2.7	4
GB26	GB26_T3	GB26_T3_ST2	species_5	2.7	3.7
GB26	GB26_T3	GB26_T3_ST5	species_40	2.7	2.8
GB26	GB26_T3	GB26_T3_ST5	species_5	2.7	3.5
GB26	GB26_T4	GB26_T4_ST1	species_4	2.7	3.2
GB26	GB26_T4	GB26_T4_ST3	species_5	2.7	3
GB26	GB26_T4	GB26_T4_ST4	species_39	2.7	4.1
GB26	GB26_T4	GB26_T4_ST5	species_36	2.7	3.4
GB26	GB26_T5	GB26_T5_ST1	species_5	2.7	3.2
GB26	GB26_T5	GB26_T5_ST4	species_5	2.7	3.7
GB27	GB27_T1	GB27_T1_ST1	species_5	2.7	3.2
GB27	GB27_T1	GB27_T1_ST1	species_5	2.7	3.4
GB27	GB27_T2	GB27_T2_ST1	species_1	2.7	3.3
GB27	GB27_T4	GB27_T4_ST2	species_5	2.7	2.4
GB27	GB27_T5	GB27_T5_ST1	species_36	2.7	3.2
GB27	GB27_T5	GB27_T5_ST1	species_36	2.7	3.1
GB27	GB27_T5	GB27_T5_ST5	species_26	2.7	3.8
GB27	GB27_T6	GB27_T6_ST3	species_36	2.7	3.8
GB27	GB27_T6	GB27_T6_ST3	species_5	2.7	3.2
GB27	GB27_T6	GB27_T6_ST5	species_5	2.7	3.6
GB28	GB28_T1	GB28_T1_ST1	species_37	2.7	3.5
GB28	GB28_T4	GB28_T4_ST5	species_63	2.7	4.5
GB29	GB29_T6	GB29_T6_ST2	species_2	2.7	2.7
GB29	GB29_T6	GB29_T6_ST3	species_2	2.7	3.5
GB29	GB29_T6	GB29_T6_ST5	species_11	2.7	3.6
GB30	GB30_T1	GB30_T1_ST1	species_23	2.7	2.6
GB30	GB30_T1	GB30_T1_ST4	species_66	2.7	2.3
GB30	GB30_T2	GB30_T2_ST3	species_19	2.7	2.6
GB30	GB30_T3	GB30_T3_ST1	species_38	2.7	4.3
GB30	GB30_T3	GB30_T3_ST1	species_5	2.7	4.2
GB30	GB30_T3	GB30_T3_ST5	species_2	2.7	2
GB30	GB30_T4	GB30_T4_ST5	species_2	2.7	1.9
GB30	GB30_T5	GB30_T5_ST2	species_3	2.7	2.8
GB30	GB30_T6	GB30_T6_ST1	species_69	2.7	2.3
GB30	GB30_T6	GB30_T6_ST3	species_23	2.7	3.1
GB31	GB31_T3	GB31_T3_ST1	species_69	2.7	4
GB31	GB31_T3	GB31_T3_ST2	species_5	2.7	3.7
GB31	GB31_T3	GB31_T3_ST4	species_5	2.7	3.6
GB31	GB31_T4	GB31_T4_ST3	species_22	2.7	4
GB31	GB31_T5	GB31_T5_ST5	species_23	2.7	2.8
GB31	GB31_T6	GB31_T6_ST3	species_5	2.7	2.3
GB31	GB31_T6	GB31_T6_ST4	species_28	2.7	4.1
GB59	GB59_T1	GB59_T1_ST1	species_37	2.7	2.1
GB59	GB59_T3	GB59_T3_ST1	species_26	2.7	2.8
GB59	GB59_T4	GB59_T4_ST2	species_8	2.7	2.4
GB1	GB1_T3	GB1_T3_ST3	species_5	2.8	4.5
GB1	GB1_T3	GB1_T3_ST3	species_32	2.8	4.5
GB1	GB1_T4	GB1_T4_ST2	species_38	2.8	2.5
GB3	GB3_T1	GB3_T1_ST4	species_38	2.8	3.2
GB6	GB6_T2	GB6_T2_ST5	species_8	2.8	2.6
GB6	GB6_T2	GB6_T2_ST5	species_8	2.8	2.6
GB7	GB7_T1	GB7_T1_ST5	species_1	2.8	4
GB8	GB8_T1	GB8_T1_ST3	species_63	2.8	3
GB8	GB8_T1	GB8_T1_ST5	species_5	2.8	5
GB9	GB9_T2	GB9_T2_ST3	species_8	2.8	3.1
GB9	GB9_T4	GB9_T4_ST5	species_8	2.8	4
GB11	GB11_T1	GB11_T1_ST2	species_8	2.8	2.8
GB11	GB11_T1	GB11_T1_ST3	species_8	2.8	2.2
GB12	GB12_T1	GB12_T1_ST1	species_8	2.8	3.5
GB12	GB12_T3	GB12_T3_ST5	species_8	2.8	3.5
GB13	GB13_T2	GB13_T2_ST5	species_23	2.8	2.6
GB13	GB13_T2	GB13_T2_ST5	species_23	2.8	2.5
GB14	GB14_T1	GB14_T1_ST5	species_12	2.8	3.4
GB15	GB15_T1	GB15_T1_ST2	species_5	2.8	4
GB15	GB15_T1	GB15_T1_ST4	species_12	2.8	2.8
GB16	GB16_T1	GB16_T1_ST1	species_2	2.8	2.9
GB20	GB20_T1	GB20_T1_ST5	species_5	2.8	3.5
GB20	GB20_T2	GB20_T2_ST5	species_8	2.8	4
GB20	GB20_T3	GB20_T3_ST2	species_5	2.8	3.6
GB21	GB21_T1	GB21_T1_ST1	species_22	2.8	1.5
GB22	GB22_T1	GB22_T1_ST3	species_8	2.8	2
GB22	GB22_T4	GB22_T4_ST5	species_8	2.8	4.5
GB23	GB23_T1	GB23_T1_ST3	species_5	2.8	2.8
GB23	GB23_T2	GB23_T2_ST4	species_2	2.8	2.7
GB23	GB23_T2	GB23_T2_ST4	species_8	2.8	3
GB23	GB23_T2	GB23_T2_ST5	species_80	2.8	2.8
GB23	GB23_T3	GB23_T3_ST1	species_5	2.8	3.1
GB23	GB23_T4	GB23_T4_ST2	species_5	2.8	2.3
GB24	GB24_T1	GB24_T1_ST1	species_8	2.8	3
GB24	GB24_T1	GB24_T1_ST3	species_5	2.8	4.3
GB24	GB24_T2	GB24_T2_ST5	species_12	2.8	2.8
GB24	GB24_T3	GB24_T3_ST3	species_22	2.8	4.8
GB24	GB24_T4	GB24_T4_ST2	species_36	2.8	3.6
GB26	GB26_T1	GB26_T1_ST1	species_5	2.8	2.5
GB26	GB26_T4	GB26_T4_ST1	species_5	2.8	2.8
GB26	GB26_T4	GB26_T4_ST2	species_5	2.8	4
GB27	GB27_T1	GB27_T1_ST4	species_59	2.8	3.2
GB27	GB27_T2	GB27_T2_ST2	species_5	2.8	3.6
GB27	GB27_T3	GB27_T3_ST3	species_40	2.8	3.6
GB27	GB27_T3	GB27_T3_ST4	species_40	2.8	3.1
GB27	GB27_T5	GB27_T5_ST1	species_36	2.8	3.3
GB27	GB27_T6	GB27_T6_ST5	species_5	2.8	2.9
GB27	GB27_T6	GB27_T6_ST5	species_5	2.8	3
GB27	GB27_T6	GB27_T6_ST5	species_5	2.8	3.7
GB28	GB28_T2	GB28_T2_ST1	species_5	2.8	3.7
GB28	GB28_T3	GB28_T3_ST2	species_44	2.8	3.6
GB28	GB28_T3	GB28_T3_ST2	species_44	2.8	3
GB28	GB28_T4	GB28_T4_ST4	species_32	2.8	4
GB29	GB29_T1	GB29_T1_ST4	species_39	2.8	2.8
GB29	GB29_T4	GB29_T4_ST3	species_66	2.8	3.1
GB29	GB29_T5	GB29_T5_ST3	species_8	2.8	2.9
GB29	GB29_T5	GB29_T5_ST4	species_5	2.8	3.3
GB29	GB29_T5	GB29_T5_ST5	species_36	2.8	4.2
GB29	GB29_T6	GB29_T6_ST5	species_11	2.8	3.5
GB30	GB30_T3	GB30_T3_ST4	species_25	2.8	2.8
GB30	GB30_T4	GB30_T4_ST2	species_69	2.8	3.2
GB31	GB31_T1	GB31_T1_ST2	species_5	2.8	3.2
GB31	GB31_T1	GB31_T1_ST3	species_5	2.8	4.2
GB31	GB31_T1	GB31_T1_ST5	species_66	2.8	2.7
GB31	GB31_T2	GB31_T2_ST4	species_38	2.8	3.7
GB31	GB31_T3	GB31_T3_ST2	species_36	2.8	3.9
GB31	GB31_T3	GB31_T3_ST2	species_5	2.8	3.2
GB31	GB31_T3	GB31_T3_ST5	species_38	2.8	2.7
GB31	GB31_T4	GB31_T4_ST3	species_2	2.8	2.8
GB59	GB59_T1	GB59_T1_ST3	species_8	2.8	2.2
GB59	GB59_T3	GB59_T3_ST4	species_2	2.8	2.8
GB59	GB59_T3	GB59_T3_ST5	species_36	2.8	2.7
GB1	GB1_T1	GB1_T1_ST4	species_80	2.9	2
GB1	GB1_T4	GB1_T4_ST3	species_37	2.9	3.5
GB1	GB1_T5	GB1_T5_ST5	species_64	2.9	4.1
GB3	GB3_T1	GB3_T1_ST2	species_38	2.9	2.5
GB3	GB3_T2	GB3_T2_ST2	species_40	2.9	2.2
GB3	GB3_T3	GB3_T3_ST3	species_3	2.9	2.5
GB3	GB3_T3	GB3_T3_ST5	species_8	2.9	3.5
GB3	GB3_T3	GB3_T3_ST5	species_23	2.9	3.4
GB7	GB7_T2	GB7_T2_ST4	species_8	2.9	3.8
GB7	GB7_T2	GB7_T2_ST5	species_8	2.9	5.5
GB8	GB8_T1	GB8_T1_ST1	species_39	2.9	4
GB8	GB8_T1	GB8_T1_ST4	species_5	2.9	5.2
GB8	GB8_T2	GB8_T2_ST4	species_23	2.9	3.8
GB8	GB8_T3	GB8_T3_ST2	species_2	2.9	3
GB9	GB9_T3	GB9_T3_ST5	species_39	2.9	3.6
GB9	GB9_T4	GB9_T4_ST4	species_11	2.9	3.8
GB9	GB9_T4	GB9_T4_ST5	species_8	2.9	4.2
GB9	GB9_T4	GB9_T4_ST5	species_8	2.9	3.6
GB11	GB11_T2	GB11_T2_ST2	species_38	2.9	3.7
GB11	GB11_T2	GB11_T2_ST5	species_8	2.9	3.5
GB12	GB12_T1	GB12_T1_ST3	species_8	2.9	3.9
GB12	GB12_T3	GB12_T3_ST1	species_2	2.9	2.5
GB12	GB12_T4	GB12_T4_ST3	species_80	2.9	2.6
GB14	GB14_T1	GB14_T1_ST3	species_80	2.9	3.2
GB15	GB15_T1	GB15_T1_ST1	species_8	2.9	2.5
GB15	GB15_T1	GB15_T1_ST2	species_5	2.9	3.5
GB15	GB15_T1	GB15_T1_ST3	species_5	2.9	3.2
GB15	GB15_T1	GB15_T1_ST4	species_8	2.9	3.3
GB15	GB15_T1	GB15_T1_ST5	species_5	2.9	4.6
GB16	GB16_T1	GB16_T1_ST2	species_5	2.9	4
GB16	GB16_T1	GB16_T1_ST2	species_5	2.9	2.8
GB16	GB16_T1	GB16_T1_ST3	species_5	2.9	3.5
GB17	GB17_T1	GB17_T1_ST1	species_6	2.9	3.2
GB17	GB17_T1	GB17_T1_ST2	species_19	2.9	1.6
GB18	GB18_T1	GB18_T1_ST5	species_5	2.9	3.6
GB20	GB20_T1	GB20_T1_ST2	species_66	2.9	4
GB20	GB20_T1	GB20_T1_ST2	species_5	2.9	4.6
GB20	GB20_T2	GB20_T2_ST3	species_68	2.9	4.4
GB20	GB20_T3	GB20_T3_ST1	species_5	2.9	4.1
GB22	GB22_T2	GB22_T2_ST4	species_8	2.9	2
GB22	GB22_T3	GB22_T3_ST2	species_8	2.9	3.5
GB22	GB22_T3	GB22_T3_ST5	species_17	2.9	3.8
GB23	GB23_T3	GB23_T3_ST2	species_5	2.9	2.8
GB23	GB23_T4	GB23_T4_ST5	species_5	2.9	3.6
GB26	GB26_T4	GB26_T4_ST1	species_5	2.9	3.2
GB26	GB26_T4	GB26_T4_ST5	species_36	2.9	3.8
GB27	GB27_T1	GB27_T1_ST2	species_8	2.9	2.5
GB27	GB27_T1	GB27_T1_ST4	species_26	2.9	3.7
GB27	GB27_T5	GB27_T5_ST3	species_5	2.9	3.4
GB27	GB27_T5	GB27_T5_ST5	species_1	2.9	3.5
GB27	GB27_T6	GB27_T6_ST5	species_2	2.9	3.3
GB28	GB28_T1	GB28_T1_ST4	species_5	2.9	4.3
GB28	GB28_T4	GB28_T4_ST3	species_23	2.9	3.2
GB29	GB29_T3	GB29_T3_ST4	species_54	2.9	4.2
GB29	GB29_T4	GB29_T4_ST2	species_80	2.9	3.5
GB29	GB29_T4	GB29_T4_ST3	species_5	2.9	4
GB29	GB29_T4	GB29_T4_ST4	species_2	2.9	2.8
GB29	GB29_T5	GB29_T5_ST1	species_8	2.9	2
GB29	GB29_T6	GB29_T6_ST3	species_66	2.9	3.5
GB30	GB30_T2	GB30_T2_ST3	species_66	2.9	3.5
GB30	GB30_T3	GB30_T3_ST3	species_68	2.9	3.4
GB30	GB30_T3	GB30_T3_ST3	species_5	2.9	3.1
GB30	GB30_T4	GB30_T4_ST2	species_25	2.9	2.3
GB30	GB30_T4	GB30_T4_ST3	species_2	2.9	1.8
GB31	GB31_T3	GB31_T3_ST4	species_5	2.9	3.8
GB31	GB31_T3	GB31_T3_ST5	species_5	2.9	3.8
GB31	GB31_T6	GB31_T6_ST5	species_8	2.9	4.4
GB59	GB59_T2	GB59_T2_ST4	species_5	2.9	2.1
GB59	GB59_T3	GB59_T3_ST2	species_8	2.9	3
GB59	GB59_T4	GB59_T4_ST1	species_11	2.9	2.2
GB1	GB1_T2	GB1_T2_ST4	species_8	3	11
GB1	GB1_T3	GB1_T3_ST2	species_8	3	4.2
GB1	GB1_T5	GB1_T5_ST4	species_5	3	5.3
GB3	GB3_T1	GB3_T1_ST1	species_13	3	2.8
GB3	GB3_T3	GB3_T3_ST4	species_5	3	5.5
GB3	GB3_T4	GB3_T4_ST1	species_61	3	1.6
GB3	GB3_T4	GB3_T4_ST4	species_2	3	4
GB6	GB6_T1	GB6_T1_ST2	species_39	3	3.5
GB6	GB6_T2	GB6_T2_ST5	species_8	3	2.5
GB8	GB8_T2	GB8_T2_ST2	species_8	3	5
GB8	GB8_T3	GB8_T3_ST2	species_3	3	3.6
GB9	GB9_T2	GB9_T2_ST3	species_23	3	4.2
GB9	GB9_T3	GB9_T3_ST5	species_2	3	3.5
GB9	GB9_T4	GB9_T4_ST3	species_23	3	4.2
GB11	GB11_T3	GB11_T3_ST3	species_5	3	3.2
GB11	GB11_T3	GB11_T3_ST4	species_8	3	3.6
GB12	GB12_T2	GB12_T2_ST3	species_46	3	2.8
GB12	GB12_T3	GB12_T3_ST4	species_39	3	3.2
GB12	GB12_T4	GB12_T4_ST3	species_38	3	3.1
GB12	GB12_T4	GB12_T4_ST4	species_8	3	2.7
GB13	GB13_T2	GB13_T2_ST1	species_39	3	2.6
GB14	GB14_T1	GB14_T1_ST2	species_8	3	4
GB15	GB15_T1	GB15_T1_ST2	species_39	3	3.6
GB16	GB16_T1	GB16_T1_ST1	species_1	3	3.1
GB18	GB18_T1	GB18_T1_ST2	species_2	3	2.4
GB18	GB18_T1	GB18_T1_ST4	species_5	3	4.1
GB20	GB20_T2	GB20_T2_ST2	species_22	3	3.7
GB20	GB20_T2	GB20_T2_ST3	species_68	3	4.5
GB20	GB20_T3	GB20_T3_ST4	species_11	3	3.6
GB23	GB23_T2	GB23_T2_ST4	species_8	3	3.8
GB24	GB24_T1	GB24_T1_ST1	species_5	3	3.2
GB24	GB24_T3	GB24_T3_ST1	species_8	3	5
GB24	GB24_T3	GB24_T3_ST1	species_36	3	3.2
GB24	GB24_T3	GB24_T3_ST5	species_8	3	4
GB24	GB24_T3	GB24_T3_ST5	species_38	3	3.2
GB24	GB24_T4	GB24_T4_ST1	species_39	3	4.3
GB24	GB24_T4	GB24_T4_ST3	species_5	3	2.5
GB26	GB26_T1	GB26_T1_ST1	species_5	3	2.7
GB26	GB26_T2	GB26_T2_ST2	species_5	3	3
GB26	GB26_T2	GB26_T2_ST3	species_5	3	4
GB26	GB26_T2	GB26_T2_ST4	species_22	3	4
GB26	GB26_T2	GB26_T2_ST5	species_36	3	2.8
GB26	GB26_T3	GB26_T3_ST1	species_5	3	2.9
GB26	GB26_T3	GB26_T3_ST3	species_5	3	3.2
GB26	GB26_T3	GB26_T3_ST5	species_4	3	3.4
GB26	GB26_T3	GB26_T3_ST5	species_4	3	4
GB26	GB26_T4	GB26_T4_ST1	species_4	3	3.4
GB26	GB26_T4	GB26_T4_ST5	species_5	3	4.2
GB27	GB27_T1	GB27_T1_ST3	species_5	3	2.9
GB27	GB27_T2	GB27_T2_ST4	species_36	3	4
GB27	GB27_T2	GB27_T2_ST5	species_5	3	3.8
GB27	GB27_T3	GB27_T3_ST3	species_8	3	3.8
GB27	GB27_T4	GB27_T4_ST2	species_8	3	3.7
GB27	GB27_T4	GB27_T4_ST4	species_5	3	4.2
GB27	GB27_T4	GB27_T4_ST5	species_36	3	3.5
GB27	GB27_T5	GB27_T5_ST3	species_36	3	3
GB27	GB27_T5	GB27_T5_ST4	species_36	3	2.9
GB27	GB27_T6	GB27_T6_ST2	species_15	3	3.7
GB27	GB27_T6	GB27_T6_ST4	species_5	3	3.8
GB28	GB28_T2	GB28_T2_ST4	species_60	3	2.6
GB28	GB28_T2	GB28_T2_ST5	species_15	3	4.5
GB28	GB28_T3	GB28_T3_ST3	species_44	3	4.3
GB28	GB28_T3	GB28_T3_ST4	species_5	3	4.2
GB28	GB28_T4	GB28_T4_ST1	species_5	3	4.5
GB29	GB29_T1	GB29_T1_ST3	species_4	3	4
GB29	GB29_T4	GB29_T4_ST5	species_5	3	3.5
GB29	GB29_T5	GB29_T5_ST1	species_5	3	4
GB29	GB29_T5	GB29_T5_ST2	species_68	3	3.5
GB30	GB30_T1	GB30_T1_ST3	species_66	3	3.2
GB30	GB30_T1	GB30_T1_ST5	species_66	3	3.4
GB30	GB30_T2	GB30_T2_ST1	species_66	3	3.2
GB30	GB30_T2	GB30_T2_ST4	species_60	3	2.1
GB30	GB30_T3	GB30_T3_ST2	species_5	3	4.2
GB30	GB30_T3	GB30_T3_ST3	species_5	3	4.7
GB30	GB30_T3	GB30_T3_ST5	species_5	3	6
GB30	GB30_T4	GB30_T4_ST2	species_22	3	3.6
GB30	GB30_T4	GB30_T4_ST3	species_25	3	3.1
GB31	GB31_T1	GB31_T1_ST5	species_5	3	5.6
GB31	GB31_T3	GB31_T3_ST1	species_39	3	3.5
GB31	GB31_T6	GB31_T6_ST4	species_36	3	2.8
GB1	GB1_T4	GB1_T4_ST3	species_5	3.1	4
GB3	GB3_T3	GB3_T3_ST5	species_23	3.1	4.8
GB3	GB3_T4	GB3_T4_ST1	species_13	3.1	5.6
GB3	GB3_T4	GB3_T4_ST3	species_11	3.1	3
GB3	GB3_T4	GB3_T4_ST4	species_6	3.1	4
GB6	GB6_T1	GB6_T1_ST1	species_8	3.1	2.8
GB6	GB6_T2	GB6_T2_ST5	species_8	3.1	2.5
GB7	GB7_T1	GB7_T1_ST4	species_8	3.1	4.4
GB7	GB7_T1	GB7_T1_ST5	species_2	3.1	4.5
GB7	GB7_T2	GB7_T2_ST1	species_8	3.1	2.5
GB7	GB7_T2	GB7_T2_ST1	species_22	3.1	2.2
GB7	GB7_T2	GB7_T2_ST2	species_8	3.1	3
GB7	GB7_T3	GB7_T3_ST1	species_8	3.1	4.8
GB8	GB8_T2	GB8_T2_ST5	species_63	3.1	3.5
GB8	GB8_T3	GB8_T3_ST4	species_23	3.1	4.5
GB8	GB8_T3	GB8_T3_ST4	species_39	3.1	3
GB8	GB8_T3	GB8_T3_ST1	species_8	3.1	2.2
GB9	GB9_T1	GB9_T1_ST1	species_8	3.1	2.5
GB9	GB9_T1	GB9_T1_ST3	species_11	3.1	4
GB9	GB9_T1	GB9_T1_ST4	species_8	3.1	3.2
GB9	GB9_T2	GB9_T2_ST5	species_8	3.1	2.5
GB9	GB9_T4	GB9_T4_ST5	species_8	3.1	4
GB10	GB10_T1	GB10_T1_ST3	species_22	3.1	2
GB11	GB11_T3	GB11_T3_ST5	species_8	3.1	4.5
GB12	GB12_T3	GB12_T3_ST2	species_39	3.1	3.5
GB12	GB12_T4	GB12_T4_ST5	species_39	3.1	2.9
GB14	GB14_T1	GB14_T1_ST5	species_8	3.1	4.8
GB15	GB15_T1	GB15_T1_ST2	species_12	3.1	4.5
GB16	GB16_T1	GB16_T1_ST4	species_5	3.1	3.5
GB16	GB16_T1	GB16_T1_ST4	species_5	3.1	2.8
GB17	GB17_T1	GB17_T1_ST1	species_6	3.1	2.8
GB17	GB17_T1	GB17_T1_ST2	species_6	3.1	3.1
GB18	GB18_T1	GB18_T1_ST4	species_22	3.1	3.6
GB18	GB18_T1	GB18_T1_ST5	species_5	3.1	3.8
GB22	GB22_T1	GB22_T1_ST3	species_8	3.1	2.1
GB22	GB22_T2	GB22_T2_ST4	species_8	3.1	4.2
GB23	GB23_T1	GB23_T1_ST4	species_5	3.1	3
GB23	GB23_T2	GB23_T2_ST5	species_5	3.1	2.6
GB23	GB23_T3	GB23_T3_ST1	species_8	3.1	2.9
GB23	GB23_T3	GB23_T3_ST2	species_5	3.1	3.3
GB23	GB23_T3	GB23_T3_ST4	species_66	3.1	2.2
GB23	GB23_T4	GB23_T4_ST3	species_38	3.1	4
GB23	GB23_T4	GB23_T4_ST5	species_8	3.1	4
GB25	GB25_T1	GB25_T1_ST3	species_18	3.1	2.2
GB26	GB26_T2	GB26_T2_ST1	species_2	3.1	2.2
GB26	GB26_T4	GB26_T4_ST2	species_5	3.1	3.6
GB26	GB26_T5	GB26_T5_ST4	species_9	3.1	3.5
GB27	GB27_T2	GB27_T2_ST5	species_5	3.1	3.4
GB27	GB27_T3	GB27_T3_ST3	species_40	3.1	3.7
GB27	GB27_T5	GB27_T5_ST3	species_38	3.1	4.8
GB28	GB28_T4	GB28_T4_ST1	species_28	3.1	4.1
GB29	GB29_T1	GB29_T1_ST1	species_36	3.1	4.3
GB29	GB29_T2	GB29_T2_ST4	species_5	3.1	2.8
GB29	GB29_T3	GB29_T3_ST2	species_2	3.1	3.1
GB29	GB29_T4	GB29_T4_ST3	species_8	3.1	2
GB30	GB30_T1	GB30_T1_ST1	species_66	3.1	3
GB30	GB30_T4	GB30_T4_ST3	species_38	3.1	4.2
GB30	GB30_T6	GB30_T6_ST5	species_8	3.1	3.4
GB31	GB31_T1	GB31_T1_ST5	species_68	3.1	3.5
GB31	GB31_T2	GB31_T2_ST3	species_5	3.1	3.4
GB31	GB31_T2	GB31_T2_ST5	species_5	3.1	4
GB31	GB31_T3	GB31_T3_ST2	species_2	3.1	3.2
GB31	GB31_T3	GB31_T3_ST3	species_2	3.1	2.6
GB55	GB55_T1	GB55_T1_ST2	species_4	3.1	2
GB59	GB59_T1	GB59_T1_ST3	species_39	3.1	3.6
GB59	GB59_T1	GB59_T1_ST5	species_8	3.1	4.2
GB59	GB59_T3	GB59_T3_ST3	species_36	3.1	2.9
GB1	GB1_T1	GB1_T1_ST1	species_5	3.2	5
GB1	GB1_T2	GB1_T2_ST1	species_8	3.2	3.5
GB1	GB1_T5	GB1_T5_ST3	species_64	3.2	2.6
GB3	GB3_T3	GB3_T3_ST3	species_3	3.2	2.5
GB3	GB3_T3	GB3_T3_ST5	species_66	3.2	5.2
GB6	GB6_T2	GB6_T2_ST2	species_39	3.2	3.8
GB7	GB7_T1	GB7_T1_ST4	species_8	3.2	4.5
GB7	GB7_T2	GB7_T2_ST2	species_8	3.2	1.8
GB8	GB8_T3	GB8_T3_ST2	species_2	3.2	2.2
GB8	GB8_T3	GB8_T3_ST5	species_23	3.2	4.5
GB10	GB10_T1	GB10_T1_ST3	species_22	3.2	1.8
GB13	GB13_T1	GB13_T1_ST3	species_23	3.2	2.2
GB13	GB13_T1	GB13_T1_ST5	species_5	3.2	3.6
GB15	GB15_T1	GB15_T1_ST5	species_18	3.2	3.5
GB16	GB16_T1	GB16_T1_ST1	species_3	3.2	2.2
GB18	GB18_T1	GB18_T1_ST4	species_22	3.2	3.5
GB20	GB20_T1	GB20_T1_ST1	species_66	3.2	2.2
GB20	GB20_T1	GB20_T1_ST2	species_5	3.2	3.9
GB20	GB20_T1	GB20_T1_ST4	species_37	3.2	2.9
GB20	GB20_T2	GB20_T2_ST4	species_22	3.2	4.8
GB20	GB20_T2	GB20_T2_ST5	species_8	3.2	4.2
GB22	GB22_T1	GB22_T1_ST2	species_8	3.2	3.7
GB23	GB23_T2	GB23_T2_ST2	species_5	3.2	2.3
GB23	GB23_T3	GB23_T3_ST1	species_5	3.2	3.7
GB23	GB23_T3	GB23_T3_ST4	species_66	3.2	4.2
GB24	GB24_T2	GB24_T2_ST1	species_5	3.2	2.5
GB25	GB25_T1	GB25_T1_ST3	species_11	3.2	2.2
GB26	GB26_T1	GB26_T1_ST1	species_39	3.2	3.5
GB26	GB26_T1	GB26_T1_ST5	species_38	3.2	3.9
GB26	GB26_T2	GB26_T2_ST3	species_5	3.2	2.7
GB26	GB26_T3	GB26_T3_ST1	species_5	3.2	3.1
GB27	GB27_T2	GB27_T2_ST1	species_22	3.2	3.8
GB27	GB27_T2	GB27_T2_ST4	species_2	3.2	3.7
GB27	GB27_T2	GB27_T2_ST5	species_5	3.2	3.1
GB27	GB27_T2	GB27_T2_ST5	species_66	3.2	4.3
GB27	GB27_T5	GB27_T5_ST5	species_2	3.2	3.4
GB27	GB27_T6	GB27_T6_ST5	species_5	3.2	2.4
GB28	GB28_T1	GB28_T1_ST4	species_5	3.2	5.2
GB28	GB28_T1	GB28_T1_ST5	species_38	3.2	5.4
GB28	GB28_T3	GB28_T3_ST1	species_37	3.2	5
GB28	GB28_T4	GB28_T4_ST3	species_28	3.2	6.5
GB28	GB28_T4	GB28_T4_ST3	species_5	3.2	5
GB29	GB29_T3	GB29_T3_ST2	species_63	3.2	3.6
GB29	GB29_T5	GB29_T5_ST4	species_23	3.2	2.5
GB30	GB30_T1	GB30_T1_ST4	species_66	3.2	1.9
GB30	GB30_T3	GB30_T3_ST2	species_5	3.2	3.8
GB31	GB31_T1	GB31_T1_ST5	species_5	3.2	3.5
GB31	GB31_T2	GB31_T2_ST1	species_69	3.2	3.4
GB31	GB31_T2	GB31_T2_ST4	species_38	3.2	4.1
GB31	GB31_T4	GB31_T4_ST4	species_68	3.2	2.9
GB31	GB31_T6	GB31_T6_ST1	species_8	3.2	2.1
GB31	GB31_T6	GB31_T6_ST1	species_8	3.2	1.9
GB59	GB59_T1	GB59_T1_ST5	species_2	3.2	2.4
GB1	GB1_T1	GB1_T1_ST2	species_8	3.3	4.5
GB1	GB1_T1	GB1_T1_ST2	species_8	3.3	5.5
GB1	GB1_T1	GB1_T1_ST3	species_8	3.3	3.5
GB3	GB3_T1	GB3_T1_ST5	species_61	3.3	4.2
GB3	GB3_T4	GB3_T4_ST4	species_23	3.3	4.5
GB6	GB6_T1	GB6_T1_ST5	species_18	3.3	2.3
GB6	GB6_T2	GB6_T2_ST5	species_8	3.3	3
GB8	GB8_T1	GB8_T1_ST3	species_23	3.3	4.5
GB8	GB8_T2	GB8_T2_ST2	species_23	3.3	5.5
GB9	GB9_T2	GB9_T2_ST1	species_1	3.3	3.8
GB9	GB9_T2	GB9_T2_ST1	species_1	3.3	2.6
GB9	GB9_T3	GB9_T3_ST2	species_5	3.3	4.8
GB11	GB11_T2	GB11_T2_ST3	species_38	3.3	3.8
GB11	GB11_T2	GB11_T2_ST4	species_1	3.3	4.2
GB11	GB11_T2	GB11_T2_ST5	species_8	3.3	4
GB11	GB11_T2	GB11_T2_ST5	species_38	3.3	5.1
GB12	GB12_T2	GB12_T2_ST3	species_22	3.3	3.4
GB12	GB12_T4	GB12_T4_ST4	species_39	3.3	3.1
GB15	GB15_T1	GB15_T1_ST1	species_8	3.3	4
GB20	GB20_T2	GB20_T2_ST2	species_37	3.3	4.4
GB22	GB22_T1	GB22_T1_ST1	species_8	3.3	2.6
GB22	GB22_T4	GB22_T4_ST2	species_8	3.3	3.5
GB23	GB23_T1	GB23_T1_ST4	species_5	3.3	3.2
GB23	GB23_T3	GB23_T3_ST1	species_5	3.3	2.8
GB23	GB23_T3	GB23_T3_ST5	species_5	3.3	2.7
GB24	GB24_T1	GB24_T1_ST3	species_39	3.3	3.5
GB24	GB24_T1	GB24_T1_ST5	species_23	3.3	3.8
GB24	GB24_T2	GB24_T2_ST5	species_36	3.3	4.8
GB26	GB26_T2	GB26_T2_ST2	species_5	3.3	3.2
GB26	GB26_T5	GB26_T5_ST2	species_5	3.3	4.2
GB27	GB27_T1	GB27_T1_ST1	species_5	3.3	3.3
GB27	GB27_T1	GB27_T1_ST3	species_5	3.3	2.8
GB27	GB27_T1	GB27_T1_ST4	species_36	3.3	3.5
GB27	GB27_T3	GB27_T3_ST4	species_40	3.3	3.4
GB27	GB27_T3	GB27_T3_ST4	species_40	3.3	3.6
GB27	GB27_T4	GB27_T4_ST4	species_5	3.3	5
GB27	GB27_T4	GB27_T4_ST5	species_8	3.3	3.7
GB27	GB27_T5	GB27_T5_ST4	species_36	3.3	3.4
GB27	GB27_T6	GB27_T6_ST1	species_80	3.3	2.2
GB27	GB27_T6	GB27_T6_ST4	species_5	3.3	5
GB27	GB27_T6	GB27_T6_ST5	species_5	3.3	4
GB29	GB29_T4	GB29_T4_ST1	species_2	3.3	3.5
GB29	GB29_T5	GB29_T5_ST1	species_5	3.3	3.8
GB29	GB29_T5	GB29_T5_ST2	species_68	3.3	3.7
GB29	GB29_T6	GB29_T6_ST2	species_5	3.3	4.1
GB29	GB29_T6	GB29_T6_ST3	species_54	3.3	2.9
GB30	GB30_T2	GB30_T2_ST3	species_66	3.3	4.1
GB30	GB30_T3	GB30_T3_ST1	species_38	3.3	4
GB30	GB30_T3	GB30_T3_ST2	species_5	3.3	4.1
GB30	GB30_T3	GB30_T3_ST5	species_3	3.3	2.7
GB30	GB30_T4	GB30_T4_ST5	species_8	3.3	2
GB30	GB30_T5	GB30_T5_ST5	species_5	3.3	5.8
GB31	GB31_T3	GB31_T3_ST3	species_5	3.3	3.5
GB31	GB31_T4	GB31_T4_ST3	species_2	3.3	4.2
GB31	GB31_T6	GB31_T6_ST5	species_26	3.3	3.5
GB37	GB37_T1	GB37_T1_ST1	species_6	3.3	2
GB52	GB52_T1	GB52_T1_ST1	species_8	3.3	1.8
GB1	GB1_T5	GB1_T5_ST2	species_25	3.4	3.8
GB7	GB7_T2	GB7_T2_ST2	species_8	3.4	3
GB8	GB8_T1	GB8_T1_ST3	species_8	3.4	3
GB8	GB8_T3	GB8_T3_ST3	species_3	3.4	4.2
GB9	GB9_T1	GB9_T1_ST4	species_43	3.4	3.8
GB11	GB11_T1	GB11_T1_ST1	species_8	3.4	2.6
GB12	GB12_T1	GB12_T1_ST3	species_8	3.4	4.6
GB13	GB13_T1	GB13_T1_ST4	species_38	3.4	2.3
GB15	GB15_T1	GB15_T1_ST1	species_8	3.4	3.6
GB16	GB16_T1	GB16_T1_ST3	species_5	3.4	3.8
GB22	GB22_T1	GB22_T1_ST2	species_8	3.4	4.1
GB22	GB22_T3	GB22_T3_ST3	species_26	3.4	3.7
GB22	GB22_T4	GB22_T4_ST3	species_8	3.4	2.3
GB23	GB23_T1	GB23_T1_ST2	species_8	3.4	3.2
GB23	GB23_T1	GB23_T1_ST2	species_38	3.4	4.8
GB24	GB24_T1	GB24_T1_ST3	species_5	3.4	3.7
GB24	GB24_T1	GB24_T1_ST3	species_5	3.4	3
GB24	GB24_T3	GB24_T3_ST5	species_8	3.4	3.5
GB24	GB24_T4	GB24_T4_ST2	species_5	3.4	4
GB24	GB24_T4	GB24_T4_ST2	species_5	3.4	3.6
GB24	GB24_T4	GB24_T4_ST2	species_8	3.4	2.8
GB24	GB24_T4	GB24_T4_ST2	species_36	3.4	3
GB26	GB26_T1	GB26_T1_ST5	species_5	3.4	4.8
GB26	GB26_T4	GB26_T4_ST3	species_5	3.4	3.2
GB26	GB26_T4	GB26_T4_ST3	species_5	3.4	3.4
GB27	GB27_T1	GB27_T1_ST3	species_61	3.4	3
GB27	GB27_T2	GB27_T2_ST5	species_23	3.4	4.1
GB27	GB27_T4	GB27_T4_ST5	species_22	3.4	4
GB27	GB27_T6	GB27_T6_ST2	species_38	3.4	3.3
GB27	GB27_T6	GB27_T6_ST4	species_38	3.4	3.6
GB28	GB28_T1	GB28_T1_ST1	species_5	3.4	5.1
GB28	GB28_T1	GB28_T1_ST2	species_25	3.4	5
GB28	GB28_T1	GB28_T1_ST4	species_5	3.4	5.2
GB28	GB28_T4	GB28_T4_ST1	species_38	3.4	4
GB28	GB28_T5	GB28_T5_ST2	species_2	3.4	2.8
GB29	GB29_T2	GB29_T2_ST3	species_23	3.4	4.5
GB29	GB29_T2	GB29_T2_ST5	species_36	3.4	3.2
GB29	GB29_T6	GB29_T6_ST2	species_68	3.4	3.2
GB29	GB29_T6	GB29_T6_ST2	species_5	3.4	4.4
GB29	GB29_T6	GB29_T6_ST5	species_5	3.4	4
GB30	GB30_T1	GB30_T1_ST2	species_66	3.4	2.9
GB30	GB30_T2	GB30_T2_ST5	species_66	3.4	2.9
GB30	GB30_T4	GB30_T4_ST5	species_8	3.4	3.3
GB30	GB30_T6	GB30_T6_ST5	species_38	3.4	3.5
GB31	GB31_T3	GB31_T3_ST2	species_5	3.4	4
GB31	GB31_T3	GB31_T3_ST3	species_22	3.4	3.7
GB31	GB31_T3	GB31_T3_ST4	species_5	3.4	4.8
GB31	GB31_T5	GB31_T5_ST3	species_8	3.4	3.5
GB31	GB31_T6	GB31_T6_ST5	species_26	3.4	3.2
GB59	GB59_T2	GB59_T2_ST4	species_5	3.4	2.7
GB59	GB59_T3	GB59_T3_ST2	species_5	3.4	2.5
GB1	GB1_T1	GB1_T1_ST1	species_80	3.5	4
GB1	GB1_T1	GB1_T1_ST3	species_8	3.5	4
GB1	GB1_T3	GB1_T3_ST5	species_37	3.5	3.5
GB1	GB1_T4	GB1_T4_ST2	species_38	3.5	3.8
GB1	GB1_T4	GB1_T4_ST5	species_40	3.5	4.5
GB1	GB1_T5	GB1_T5_ST3	species_40	3.5	3.8
GB3	GB3_T1	GB3_T1_ST2	species_23	3.5	5
GB3	GB3_T4	GB3_T4_ST1	species_61	3.5	2.8
GB3	GB3_T4	GB3_T4_ST4	species_60	3.5	3.5
GB5	GB5_T1	GB5_T1_ST1	species_6	3.5	2.5
GB6	GB6_T2	GB6_T2_ST5	species_8	3.5	2.1
GB8	GB8_T3	GB8_T3_ST5	species_23	3.5	4.2
GB9	GB9_T1	GB9_T1_ST1	species_8	3.5	4.6
GB9	GB9_T1	GB9_T1_ST3	species_8	3.5	4.2
GB11	GB11_T1	GB11_T1_ST2	species_8	3.5	3.2
GB11	GB11_T1	GB11_T1_ST2	species_8	3.5	2.8
GB11	GB11_T2	GB11_T2_ST3	species_38	3.5	4.2
GB11	GB11_T2	GB11_T2_ST4	species_1	3.5	3.3
GB12	GB12_T2	GB12_T2_ST1	species_39	3.5	4
GB13	GB13_T2	GB13_T2_ST1	species_39	3.5	3.4
GB13	GB13_T2	GB13_T2_ST2	species_5	3.5	2.9
GB14	GB14_T2	GB14_T2_ST3	species_15	3.5	3.5
GB15	GB15_T1	GB15_T1_ST3	species_8	3.5	3.7
GB15	GB15_T1	GB15_T1_ST4	species_8	3.5	3.7
GB16	GB16_T1	GB16_T1_ST4	species_38	3.5	2.5
GB22	GB22_T4	GB22_T4_ST2	species_22	3.5	5
GB23	GB23_T1	GB23_T1_ST3	species_8	3.5	3.6
GB23	GB23_T2	GB23_T2_ST4	species_2	3.5	3.9
GB23	GB23_T4	GB23_T4_ST1	species_38	3.5	4
GB24	GB24_T3	GB24_T3_ST1	species_1	3.5	4
GB25	GB25_T1	GB25_T1_ST2	species_39	3.5	2.8
GB25	GB25_T1	GB25_T1_ST3	species_5	3.5	3.2
GB26	GB26_T1	GB26_T1_ST5	species_5	3.5	2.4
GB26	GB26_T5	GB26_T5_ST1	species_5	3.5	4
GB27	GB27_T1	GB27_T1_ST2	species_5	3.5	4.2
GB27	GB27_T1	GB27_T1_ST4	species_5	3.5	3.2
GB27	GB27_T1	GB27_T1_ST4	species_5	3.5	3.6
GB27	GB27_T1	GB27_T1_ST5	species_80	3.5	4.6
GB27	GB27_T4	GB27_T4_ST4	species_5	3.5	4.3
GB27	GB27_T4	GB27_T4_ST5	species_2	3.5	3.6
GB27	GB27_T5	GB27_T5_ST2	species_22	3.5	4.9
GB27	GB27_T5	GB27_T5_ST3	species_22	3.5	5.5
GB28	GB28_T1	GB28_T1_ST5	species_8	3.5	3.8
GB28	GB28_T2	GB28_T2_ST1	species_5	3.5	5.5
GB28	GB28_T4	GB28_T4_ST4	species_63	3.5	4.3
GB29	GB29_T4	GB29_T4_ST3	species_68	3.5	3.9
GB29	GB29_T4	GB29_T4_ST5	species_5	3.5	3.4
GB30	GB30_T2	GB30_T2_ST3	species_66	3.5	3.3
GB30	GB30_T2	GB30_T2_ST5	species_66	3.5	3.4
GB30	GB30_T6	GB30_T6_ST4	species_6	3.5	3.2
GB31	GB31_T1	GB31_T1_ST1	species_5	3.5	3.4
GB46	GB46_T1	GB46_T1_ST2	species_33	3.5	2
GB59	GB59_T4	GB59_T4_ST4	species_5	3.5	4.3
GB1	GB1_T5	GB1_T5_ST1	species_5	3.6	5.1
GB1	GB1_T5	GB1_T5_ST5	species_48	3.6	5
GB3	GB3_T2	GB3_T2_ST3	species_13	3.6	5
GB3	GB3_T3	GB3_T3_ST3	species_3	3.6	2.5
GB6	GB6_T1	GB6_T1_ST4	species_8	3.6	4
GB7	GB7_T4	GB7_T4_ST4	species_37	3.6	6
GB8	GB8_T1	GB8_T1_ST2	species_22	3.6	3.4
GB9	GB9_T1	GB9_T1_ST1	species_8	3.6	4.8
GB9	GB9_T2	GB9_T2_ST2	species_8	3.6	4.4
GB9	GB9_T3	GB9_T3_ST2	species_8	3.6	4.5
GB11	GB11_T2	GB11_T2_ST4	species_1	3.6	2.5
GB12	GB12_T3	GB12_T3_ST4	species_39	3.6	4
GB12	GB12_T4	GB12_T4_ST5	species_8	3.6	4
GB13	GB13_T1	GB13_T1_ST1	species_38	3.6	2.6
GB14	GB14_T2	GB14_T2_ST2	species_5	3.6	4.3
GB14	GB14_T2	GB14_T2_ST4	species_80	3.6	3.8
GB15	GB15_T1	GB15_T1_ST5	species_1	3.6	3.3
GB18	GB18_T1	GB18_T1_ST3	species_2	3.6	3.9
GB18	GB18_T1	GB18_T1_ST5	species_5	3.6	2.8
GB20	GB20_T1	GB20_T1_ST5	species_11	3.6	3
GB20	GB20_T2	GB20_T2_ST5	species_8	3.6	4.2
GB22	GB22_T3	GB22_T3_ST3	species_38	3.6	3.5
GB23	GB23_T3	GB23_T3_ST4	species_5	3.6	3.6
GB24	GB24_T4	GB24_T4_ST2	species_8	3.6	3.8
GB27	GB27_T3	GB27_T3_ST3	species_1	3.6	4.8
GB27	GB27_T5	GB27_T5_ST5	species_5	3.6	4
GB27	GB27_T6	GB27_T6_ST4	species_26	3.6	4
GB28	GB28_T2	GB28_T2_ST1	species_8	3.6	2.8
GB28	GB28_T2	GB28_T2_ST5	species_5	3.6	6.5
GB29	GB29_T2	GB29_T2_ST1	species_5	3.6	3.5
GB29	GB29_T3	GB29_T3_ST4	species_2	3.6	4.5
GB29	GB29_T3	GB29_T3_ST5	species_54	3.6	5.2
GB29	GB29_T6	GB29_T6_ST1	species_5	3.6	3.4
GB30	GB30_T1	GB30_T1_ST1	species_66	3.6	2.4
GB30	GB30_T3	GB30_T3_ST2	species_54	3.6	2.9
GB30	GB30_T4	GB30_T4_ST2	species_69	3.6	3.8
GB30	GB30_T5	GB30_T5_ST1	species_38	3.6	3.4
GB30	GB30_T6	GB30_T6_ST4	species_8	3.6	2.5
GB31	GB31_T3	GB31_T3_ST3	species_5	3.6	4.2
GB31	GB31_T4	GB31_T4_ST4	species_5	3.6	3.7
GB31	GB31_T6	GB31_T6_ST1	species_8	3.6	2.3
GB59	GB59_T4	GB59_T4_ST3	species_26	3.6	3.9
GB59	GB59_T4	GB59_T4_ST4	species_5	3.6	3.5
GB1	GB1_T3	GB1_T3_ST5	species_37	3.7	4
GB7	GB7_T2	GB7_T2_ST1	species_8	3.7	5
GB7	GB7_T3	GB7_T3_ST5	species_38	3.7	4
GB7	GB7_T4	GB7_T4_ST4	species_39	3.7	5.5
GB8	GB8_T1	GB8_T1_ST5	species_8	3.7	4.5
GB8	GB8_T3	GB8_T3_ST1	species_5	3.7	3.9
GB9	GB9_T4	GB9_T4_ST3	species_23	3.7	2.5
GB9	GB9_T4	GB9_T4_ST5	species_1	3.7	3.4
GB11	GB11_T2	GB11_T2_ST2	species_38	3.7	3.8
GB11	GB11_T3	GB11_T3_ST3	species_8	3.7	3.7
GB12	GB12_T2	GB12_T2_ST1	species_39	3.7	4.2
GB14	GB14_T2	GB14_T2_ST3	species_16	3.7	3.6
GB18	GB18_T1	GB18_T1_ST1	species_6	3.7	4.2
GB20	GB20_T1	GB20_T1_ST1	species_8	3.7	2.5
GB22	GB22_T2	GB22_T2_ST5	species_8	3.7	2.6
GB23	GB23_T1	GB23_T1_ST5	species_5	3.7	5
GB23	GB23_T4	GB23_T4_ST3	species_5	3.7	2.8
GB24	GB24_T4	GB24_T4_ST2	species_5	3.7	4.5
GB26	GB26_T1	GB26_T1_ST2	species_36	3.7	2.6
GB26	GB26_T3	GB26_T3_ST1	species_36	3.7	4.2
GB27	GB27_T1	GB27_T1_ST1	species_5	3.7	4.4
GB27	GB27_T5	GB27_T5_ST1	species_36	3.7	3.5
GB27	GB27_T5	GB27_T5_ST4	species_26	3.7	3.5
GB28	GB28_T5	GB28_T5_ST3	species_50	3.7	4.3
GB29	GB29_T1	GB29_T1_ST2	species_36	3.7	3
GB29	GB29_T3	GB29_T3_ST2	species_2	3.7	3.5
GB29	GB29_T3	GB29_T3_ST3	species_54	3.7	4.8
GB30	GB30_T3	GB30_T3_ST3	species_5	3.7	3.7
GB31	GB31_T1	GB31_T1_ST1	species_26	3.7	2.7
GB31	GB31_T3	GB31_T3_ST5	species_36	3.7	3.8
GB31	GB31_T4	GB31_T4_ST1	species_60	3.7	3.2
GB46	GB46_T1	GB46_T1_ST1	species_22	3.7	2.5
GB59	GB59_T4	GB59_T4_ST1	species_6	3.7	3
GB1	GB1_T1	GB1_T1_ST3	species_8	3.8	3.5
GB1	GB1_T4	GB1_T4_ST4	species_38	3.8	7
GB7	GB7_T1	GB7_T1_ST1	species_8	3.8	2.3
GB9	GB9_T3	GB9_T3_ST2	species_5	3.8	4
GB9	GB9_T3	GB9_T3_ST3	species_8	3.8	3.5
GB10	GB10_T1	GB10_T1_ST4	species_6	3.8	1.5
GB11	GB11_T2	GB11_T2_ST5	species_8	3.8	4
GB13	GB13_T2	GB13_T2_ST1	species_11	3.8	2.8
GB14	GB14_T1	GB14_T1_ST1	species_5	3.8	3.9
GB17	GB17_T1	GB17_T1_ST1	species_6	3.8	3
GB17	GB17_T1	GB17_T1_ST1	species_6	3.8	2.5
GB20	GB20_T1	GB20_T1_ST3	species_5	3.8	4.2
GB22	GB22_T2	GB22_T2_ST4	species_8	3.8	5.2
GB22	GB22_T4	GB22_T4_ST3	species_8	3.8	3.8
GB23	GB23_T1	GB23_T1_ST3	species_8	3.8	3.5
GB23	GB23_T1	GB23_T1_ST4	species_5	3.8	2.5
GB24	GB24_T1	GB24_T1_ST4	species_11	3.8	4
GB24	GB24_T1	GB24_T1_ST4	species_5	3.8	4.5
GB24	GB24_T1	GB24_T1_ST4	species_5	3.8	4.2
GB24	GB24_T1	GB24_T1_ST4	species_8	3.8	2.5
GB24	GB24_T2	GB24_T2_ST3	species_61	3.8	2.7
GB24	GB24_T3	GB24_T3_ST2	species_5	3.8	5
GB24	GB24_T3	GB24_T3_ST2	species_5	3.8	4.5
GB24	GB24_T4	GB24_T4_ST3	species_5	3.8	4.2
GB25	GB25_T1	GB25_T1_ST1	species_38	3.8	3
GB25	GB25_T1	GB25_T1_ST3	species_5	3.8	3
GB26	GB26_T1	GB26_T1_ST1	species_22	3.8	3.5
GB26	GB26_T1	GB26_T1_ST2	species_5	3.8	4.8
GB26	GB26_T3	GB26_T3_ST2	species_5	3.8	4.6
GB26	GB26_T4	GB26_T4_ST5	species_5	3.8	4
GB27	GB27_T1	GB27_T1_ST4	species_38	3.8	3.4
GB27	GB27_T2	GB27_T2_ST5	species_66	3.8	3.7
GB27	GB27_T3	GB27_T3_ST1	species_5	3.8	5
GB28	GB28_T4	GB28_T4_ST4	species_8	3.8	4.2
GB29	GB29_T1	GB29_T1_ST1	species_38	3.8	3.2
GB29	GB29_T3	GB29_T3_ST2	species_5	3.8	4.7
GB29	GB29_T5	GB29_T5_ST3	species_38	3.8	4.2
GB30	GB30_T3	GB30_T3_ST3	species_5	3.8	3.9
GB30	GB30_T3	GB30_T3_ST3	species_5	3.8	4.5
GB30	GB30_T5	GB30_T5_ST3	species_38	3.8	3.1
GB30	GB30_T5	GB30_T5_ST4	species_8	3.8	2.7
GB31	GB31_T1	GB31_T1_ST5	species_5	3.8	5.2
GB31	GB31_T3	GB31_T3_ST3	species_5	3.8	3.7
GB31	GB31_T3	GB31_T3_ST3	species_5	3.8	3.6
GB31	GB31_T4	GB31_T4_ST5	species_22	3.8	2.9
GB31	GB31_T5	GB31_T5_ST1	species_5	3.8	4.4
GB42	GB42_T1	GB42_T1_ST1	species_39	3.8	2.5
GB59	GB59_T1	GB59_T1_ST1	species_5	3.8	2.2
GB59	GB59_T1	GB59_T1_ST4	species_5	3.8	3.6
GB1	GB1_T5	GB1_T5_ST4	species_5	3.9	5.8
GB3	GB3_T1	GB3_T1_ST3	species_5	3.9	3.8
GB3	GB3_T3	GB3_T3_ST4	species_23	3.9	4.8
GB3	GB3_T4	GB3_T4_ST2	species_61	3.9	1.8
GB7	GB7_T3	GB7_T3_ST2	species_1	3.9	3.7
GB8	GB8_T1	GB8_T1_ST2	species_8	3.9	3.5
GB8	GB8_T2	GB8_T2_ST5	species_23	3.9	5.2
GB9	GB9_T3	GB9_T3_ST2	species_5	3.9	3.8
GB9	GB9_T4	GB9_T4_ST5	species_8	3.9	3.8
GB11	GB11_T2	GB11_T2_ST4	species_8	3.9	4.5
GB11	GB11_T3	GB11_T3_ST4	species_23	3.9	4
GB12	GB12_T4	GB12_T4_ST5	species_38	3.9	3.8
GB22	GB22_T2	GB22_T2_ST4	species_8	3.9	4.8
GB23	GB23_T2	GB23_T2_ST3	species_38	3.9	3.4
GB23	GB23_T3	GB23_T3_ST4	species_38	3.9	4.3
GB26	GB26_T2	GB26_T2_ST3	species_5	3.9	3.9
GB26	GB26_T5	GB26_T5_ST1	species_5	3.9	5.2
GB26	GB26_T5	GB26_T5_ST3	species_5	3.9	4
GB27	GB27_T3	GB27_T3_ST2	species_2	3.9	3.7
GB27	GB27_T4	GB27_T4_ST2	species_8	3.9	3.6
GB27	GB27_T6	GB27_T6_ST4	species_5	3.9	3.1
GB30	GB30_T4	GB30_T4_ST5	species_8	3.9	1.7
GB30	GB30_T6	GB30_T6_ST4	species_23	3.9	3.4
GB30	GB30_T6	GB30_T6_ST4	species_60	3.9	2
GB31	GB31_T1	GB31_T1_ST4	species_8	3.9	5.4
GB31	GB31_T3	GB31_T3_ST4	species_69	3.9	3.7
GB31	GB31_T3	GB31_T3_ST5	species_5	3.9	3.7
GB31	GB31_T4	GB31_T4_ST4	species_5	3.9	3.4
GB59	GB59_T1	GB59_T1_ST1	species_37	3.9	2.8
GB1	GB1_T3	GB1_T3_ST4	species_38	4	5.5
GB6	GB6_T1	GB6_T1_ST5	species_37	4	2.5
GB7	GB7_T1	GB7_T1_ST5	species_2	4	3.8
GB7	GB7_T3	GB7_T3_ST3	species_1	4	4.5
GB8	GB8_T3	GB8_T3_ST4	species_2	4	1.9
GB9	GB9_T3	GB9_T3_ST2	species_5	4	5.4
GB9	GB9_T3	GB9_T3_ST3	species_44	4	4.2
GB9	GB9_T3	GB9_T3_ST4	species_8	4	4.4
GB11	GB11_T1	GB11_T1_ST3	species_8	4	4.2
GB13	GB13_T2	GB13_T2_ST5	species_38	4	3.2
GB14	GB14_T2	GB14_T2_ST3	species_5	4	4.4
GB15	GB15_T1	GB15_T1_ST2	species_38	4	3.7
GB15	GB15_T1	GB15_T1_ST5	species_2	4	2.1
GB15	GB15_T1	GB15_T1_ST5	species_39	4	4.8
GB17	GB17_T1	GB17_T1_ST1	species_6	4	2.6
GB18	GB18_T1	GB18_T1_ST2	species_22	4	4.2
GB20	GB20_T2	GB20_T2_ST2	species_5	4	3.9
GB20	GB20_T2	GB20_T2_ST3	species_8	4	2.9
GB22	GB22_T2	GB22_T2_ST5	species_8	4	2.3
GB23	GB23_T1	GB23_T1_ST1	species_8	4	3.7
GB23	GB23_T3	GB23_T3_ST1	species_5	4	3.5
GB24	GB24_T1	GB24_T1_ST4	species_5	4	3.4
GB24	GB24_T3	GB24_T3_ST5	species_38	4	4.8
GB26	GB26_T1	GB26_T1_ST2	species_5	4	5
GB26	GB26_T1	GB26_T1_ST2	species_5	4	5.5
GB27	GB27_T1	GB27_T1_ST1	species_5	4	3.7
GB27	GB27_T2	GB27_T2_ST1	species_1	4	3.4
GB27	GB27_T3	GB27_T3_ST2	species_61	4	3.8
GB27	GB27_T4	GB27_T4_ST4	species_38	4	4.1
GB27	GB27_T4	GB27_T4_ST5	species_5	4	3.8
GB27	GB27_T5	GB27_T5_ST3	species_8	4	3.8
GB29	GB29_T2	GB29_T2_ST1	species_5	4	4
GB30	GB30_T5	GB30_T5_ST2	species_3	4	4.3
GB31	GB31_T2	GB31_T2_ST1	species_5	4	4.2
GB31	GB31_T3	GB31_T3_ST3	species_5	4	3.4
GB1	GB1_T3	GB1_T3_ST2	species_26	4.1	6
GB6	GB6_T2	GB6_T2_ST1	species_8	4.1	3
GB7	GB7_T1	GB7_T1_ST3	species_44	4.1	5
GB7	GB7_T2	GB7_T2_ST5	species_23	4.1	5.5
GB8	GB8_T3	GB8_T3_ST2	species_8	4.1	3.7
GB9	GB9_T1	GB9_T1_ST5	species_8	4.1	3.2
GB9	GB9_T4	GB9_T4_ST4	species_26	4.1	4.5
GB11	GB11_T2	GB11_T2_ST5	species_38	4.1	5
GB23	GB23_T4	GB23_T4_ST4	species_8	4.1	3.6
GB24	GB24_T3	GB24_T3_ST5	species_5	4.1	3.8
GB26	GB26_T1	GB26_T1_ST1	species_4	4.1	2.8
GB27	GB27_T3	GB27_T3_ST1	species_5	4.1	5.2
GB28	GB28_T1	GB28_T1_ST1	species_1	4.1	2.3
GB28	GB28_T2	GB28_T2_ST2	species_2	4.1	4.5
GB29	GB29_T1	GB29_T1_ST1	species_28	4.1	4.2
GB29	GB29_T1	GB29_T1_ST2	species_36	4.1	3.2
GB29	GB29_T1	GB29_T1_ST5	species_5	4.1	4
GB29	GB29_T3	GB29_T3_ST1	species_37	4.1	5
GB30	GB30_T1	GB30_T1_ST4	species_66	4.1	3.5
GB30	GB30_T2	GB30_T2_ST1	species_69	4.1	2.8
GB30	GB30_T2	GB30_T2_ST4	species_66	4.1	4.5
GB31	GB31_T3	GB31_T3_ST1	species_39	4.1	3.8
GB31	GB31_T3	GB31_T3_ST2	species_2	4.1	3.8
GB31	GB31_T4	GB31_T4_ST1	species_68	4.1	2
GB31	GB31_T4	GB31_T4_ST3	species_28	4.1	3.9
GB31	GB31_T4	GB31_T4_ST5	species_2	4.1	3.5
GB59	GB59_T1	GB59_T1_ST4	species_5	4.1	3.5
GB59	GB59_T2	GB59_T2_ST4	species_38	4.1	3
GB59	GB59_T2	GB59_T2_ST5	species_8	4.1	2.8
GB3	GB3_T4	GB3_T4_ST2	species_61	4.2	2.5
GB5	GB5_T1	GB5_T1_ST1	species_6	4.2	1.3
GB6	GB6_T2	GB6_T2_ST2	species_39	4.2	3.8
GB8	GB8_T3	GB8_T3_ST5	species_2	4.2	2.6
GB9	GB9_T4	GB9_T4_ST1	species_39	4.2	4.8
GB11	GB11_T3	GB11_T3_ST3	species_39	4.2	6
GB16	GB16_T1	GB16_T1_ST1	species_2	4.2	3.4
GB18	GB18_T1	GB18_T1_ST2	species_22	4.2	4
GB20	GB20_T1	GB20_T1_ST1	species_8	4.2	2.3
GB21	GB21_T1	GB21_T1_ST1	species_2	4.2	1.8
GB22	GB22_T2	GB22_T2_ST5	species_8	4.2	4.4
GB22	GB22_T2	GB22_T2_ST5	species_8	4.2	3.5
GB23	GB23_T2	GB23_T2_ST5	species_5	4.2	4.5
GB23	GB23_T3	GB23_T3_ST4	species_5	4.2	2.7
GB24	GB24_T1	GB24_T1_ST2	species_5	4.2	3.8
GB24	GB24_T1	GB24_T1_ST4	species_5	4.2	4
GB24	GB24_T4	GB24_T4_ST2	species_5	4.2	5.2
GB25	GB25_T1	GB25_T1_ST1	species_5	4.2	3.2
GB26	GB26_T4	GB26_T4_ST3	species_5	4.2	5
GB27	GB27_T1	GB27_T1_ST2	species_26	4.2	4.1
GB27	GB27_T5	GB27_T5_ST1	species_26	4.2	3.9
GB28	GB28_T1	GB28_T1_ST2	species_40	4.2	3.7
GB28	GB28_T4	GB28_T4_ST3	species_5	4.2	5.5
GB28	GB28_T4	GB28_T4_ST4	species_5	4.2	4.5
GB28	GB28_T5	GB28_T5_ST5	species_8	4.2	4.7
GB29	GB29_T4	GB29_T4_ST5	species_5	4.2	3.7
GB29	GB29_T6	GB29_T6_ST4	species_54	4.2	3
GB29	GB29_T6	GB29_T6_ST5	species_5	4.2	3.8
GB30	GB30_T1	GB30_T1_ST5	species_66	4.2	2.9
GB30	GB30_T3	GB30_T3_ST3	species_5	4.2	4
GB30	GB30_T3	GB30_T3_ST3	species_8	4.2	4.6
GB30	GB30_T5	GB30_T5_ST4	species_8	4.2	2.5
GB59	GB59_T2	GB59_T2_ST1	species_2	4.2	4.1
GB59	GB59_T3	GB59_T3_ST5	species_5	4.2	4.2
GB1	GB1_T2	GB1_T2_ST2	species_22	4.3	5
GB1	GB1_T4	GB1_T4_ST5	species_22	4.3	5
GB8	GB8_T3	GB8_T3_ST1	species_66	4.3	3.5
GB8	GB8_T3	GB8_T3_ST2	species_8	4.3	3.8
GB11	GB11_T1	GB11_T1_ST3	species_8	4.3	3.6
GB11	GB11_T1	GB11_T1_ST4	species_8	4.3	4
GB14	GB14_T2	GB14_T2_ST1	species_5	4.3	4.5
GB22	GB22_T2	GB22_T2_ST5	species_8	4.3	4.6
GB22	GB22_T3	GB22_T3_ST5	species_8	4.3	4.4
GB24	GB24_T3	GB24_T3_ST1	species_5	4.3	4.2
GB24	GB24_T4	GB24_T4_ST2	species_26	4.3	5
GB26	GB26_T1	GB26_T1_ST1	species_4	4.3	1.9
GB26	GB26_T3	GB26_T3_ST2	species_5	4.3	4.9
GB26	GB26_T3	GB26_T3_ST2	species_5	4.3	2.6
GB27	GB27_T3	GB27_T3_ST4	species_22	4.3	3.6
GB27	GB27_T6	GB27_T6_ST4	species_26	4.3	3.7
GB28	GB28_T4	GB28_T4_ST3	species_50	4.3	3.7
GB29	GB29_T2	GB29_T2_ST3	species_23	4.3	6
GB29	GB29_T5	GB29_T5_ST2	species_5	4.3	4.5
GB29	GB29_T5	GB29_T5_ST3	species_8	4.3	3.7
GB29	GB29_T6	GB29_T6_ST3	species_8	4.3	4.2
GB30	GB30_T3	GB30_T3_ST4	species_8	4.3	2
GB30	GB30_T4	GB30_T4_ST5	species_5	4.3	5.4
GB31	GB31_T2	GB31_T2_ST3	species_5	4.3	5
GB31	GB31_T2	GB31_T2_ST5	species_5	4.3	4.8
GB59	GB59_T4	GB59_T4_ST2	species_5	4.3	3.4
GB1	GB1_T1	GB1_T1_ST3	species_8	4.4	6
GB3	GB3_T1	GB3_T1_ST2	species_37	4.4	3.2
GB9	GB9_T1	GB9_T1_ST3	species_36	4.4	4.5
GB9	GB9_T1	GB9_T1_ST4	species_8	4.4	4.6
GB9	GB9_T2	GB9_T2_ST2	species_8	4.4	4.5
GB9	GB9_T3	GB9_T3_ST4	species_10	4.4	4.2
GB9	GB9_T4	GB9_T4_ST4	species_2	4.4	3
GB12	GB12_T3	GB12_T3_ST2	species_39	4.4	4.1
GB14	GB14_T1	GB14_T1_ST5	species_38	4.4	4.2
GB15	GB15_T1	GB15_T1_ST4	species_12	4.4	4.1
GB20	GB20_T3	GB20_T3_ST2	species_66	4.4	4.5
GB22	GB22_T1	GB22_T1_ST3	species_23	4.4	4.5
GB22	GB22_T1	GB22_T1_ST4	species_8	4.4	2.9
GB23	GB23_T2	GB23_T2_ST4	species_8	4.4	3.7
GB23	GB23_T3	GB23_T3_ST1	species_5	4.4	3.2
GB24	GB24_T4	GB24_T4_ST4	species_5	4.4	4.5
GB25	GB25_T1	GB25_T1_ST3	species_18	4.4	2.3
GB27	GB27_T4	GB27_T4_ST5	species_1	4.4	4.3
GB28	GB28_T1	GB28_T1_ST1	species_40	4.4	4.5
GB28	GB28_T3	GB28_T3_ST5	species_5	4.4	6.5
GB28	GB28_T4	GB28_T4_ST3	species_38	4.4	3.8
GB29	GB29_T2	GB29_T2_ST2	species_5	4.4	4.1
GB29	GB29_T2	GB29_T2_ST5	species_38	4.4	5
GB31	GB31_T2	GB31_T2_ST2	species_5	4.4	5.1
GB31	GB31_T2	GB31_T2_ST2	species_5	4.4	4.8
GB1	GB1_T1	GB1_T1_ST2	species_8	4.5	5
GB1	GB1_T5	GB1_T5_ST1	species_8	4.5	4.7
GB8	GB8_T3	GB8_T3_ST3	species_23	4.5	4.1
GB14	GB14_T1	GB14_T1_ST1	species_1	4.5	3.5
GB14	GB14_T2	GB14_T2_ST3	species_20	4.5	1.9
GB20	GB20_T3	GB20_T3_ST5	species_5	4.5	3.8
GB22	GB22_T3	GB22_T3_ST1	species_1	4.5	3.2
GB24	GB24_T4	GB24_T4_ST1	species_18	4.5	4.2
GB24	GB24_T4	GB24_T4_ST2	species_8	4.5	5.2
GB26	GB26_T1	GB26_T1_ST1	species_4	4.5	3.9
GB26	GB26_T1	GB26_T1_ST1	species_4	4.5	3.8
GB27	GB27_T2	GB27_T2_ST3	species_8	4.5	4.3
GB27	GB27_T6	GB27_T6_ST3	species_5	4.5	3.7
GB28	GB28_T2	GB28_T2_ST1	species_8	4.5	3.9
GB28	GB28_T2	GB28_T2_ST3	species_25	4.5	5
GB28	GB28_T5	GB28_T5_ST5	species_8	4.5	3.8
GB29	GB29_T1	GB29_T1_ST5	species_5	4.5	4.9
GB29	GB29_T6	GB29_T6_ST2	species_5	4.5	5
GB30	GB30_T4	GB30_T4_ST5	species_8	4.5	2.6
GB30	GB30_T6	GB30_T6_ST5	species_22	4.5	3
GB31	GB31_T2	GB31_T2_ST3	species_68	4.5	3.6
GB31	GB31_T3	GB31_T3_ST4	species_5	4.5	6
GB31	GB31_T3	GB31_T3_ST4	species_5	4.5	5.8
GB31	GB31_T5	GB31_T5_ST2	species_5	4.5	4.8
GB31	GB31_T5	GB31_T5_ST5	species_5	4.5	4.7
GB31	GB31_T6	GB31_T6_ST1	species_8	4.5	2.2
GB1	GB1_T4	GB1_T4_ST4	species_2	4.6	7
GB1	GB1_T5	GB1_T5_ST4	species_5	4.6	4.9
GB3	GB3_T1	GB3_T1_ST1	species_5	4.6	5.5
GB3	GB3_T3	GB3_T3_ST1	species_41	4.6	4.4
GB3	GB3_T3	GB3_T3_ST2	species_5	4.6	5.2
GB3	GB3_T3	GB3_T3_ST4	species_5	4.6	5
GB3	GB3_T4	GB3_T4_ST2	species_61	4.6	2
GB6	GB6_T2	GB6_T2_ST5	species_8	4.6	2.8
GB8	GB8_T1	GB8_T1_ST4	species_5	4.6	4.8
GB9	GB9_T2	GB9_T2_ST5	species_39	4.6	7
GB11	GB11_T2	GB11_T2_ST5	species_1	4.6	4.4
GB18	GB18_T1	GB18_T1_ST1	species_8	4.6	4.5
GB22	GB22_T2	GB22_T2_ST2	species_1	4.6	4.6
GB22	GB22_T2	GB22_T2_ST2	species_1	4.6	4.2
GB23	GB23_T1	GB23_T1_ST3	species_8	4.6	3.3
GB26	GB26_T1	GB26_T1_ST4	species_38	4.6	3.7
GB28	GB28_T1	GB28_T1_ST3	species_11	4.6	3.2
GB28	GB28_T2	GB28_T2_ST1	species_8	4.6	3.1
GB29	GB29_T3	GB29_T3_ST5	species_54	4.6	5.4
GB31	GB31_T3	GB31_T3_ST5	species_66	4.6	5.2
GB31	GB31_T6	GB31_T6_ST5	species_8	4.6	2.5
GB59	GB59_T4	GB59_T4_ST4	species_5	4.6	4.2
GB3	GB3_T4	GB3_T4_ST1	species_38	4.7	4.8
GB3	GB3_T4	GB3_T4_ST3	species_23	4.7	5
GB8	GB8_T1	GB8_T1_ST1	species_39	4.7	5
GB10	GB10_T1	GB10_T1_ST3	species_22	4.7	2.5
GB11	GB11_T1	GB11_T1_ST1	species_2	4.7	3.2
GB11	GB11_T2	GB11_T2_ST4	species_8	4.7	4.6
GB12	GB12_T3	GB12_T3_ST4	species_3	4.7	3.6
GB13	GB13_T1	GB13_T1_ST5	species_8	4.7	4.4
GB16	GB16_T1	GB16_T1_ST4	species_5	4.7	3.7
GB22	GB22_T3	GB22_T3_ST1	species_1	4.7	3.5
GB24	GB24_T1	GB24_T1_ST5	species_5	4.7	4
GB24	GB24_T4	GB24_T4_ST5	species_68	4.7	4
GB25	GB25_T1	GB25_T1_ST3	species_5	4.7	3.5
GB26	GB26_T5	GB26_T5_ST1	species_80	4.7	6
GB27	GB27_T5	GB27_T5_ST4	species_8	4.7	3.3
GB27	GB27_T6	GB27_T6_ST2	species_5	4.7	3.6
GB28	GB28_T1	GB28_T1_ST1	species_40	4.7	4.3
GB28	GB28_T3	GB28_T3_ST1	species_37	4.7	5.5
GB28	GB28_T4	GB28_T4_ST5	species_12	4.7	6.8
GB29	GB29_T2	GB29_T2_ST1	species_5	4.7	3.4
GB29	GB29_T2	GB29_T2_ST2	species_5	4.7	3.8
GB30	GB30_T3	GB30_T3_ST5	species_5	4.7	5.2
GB31	GB31_T1	GB31_T1_ST3	species_5	4.7	4.2
GB31	GB31_T4	GB31_T4_ST4	species_8	4.7	3.6
GB1	GB1_T5	GB1_T5_ST1	species_5	4.8	5.6
GB7	GB7_T2	GB7_T2_ST3	species_8	4.8	4.8
GB7	GB7_T4	GB7_T4_ST4	species_39	4.8	6
GB9	GB9_T2	GB9_T2_ST3	species_8	4.8	5
GB11	GB11_T1	GB11_T1_ST4	species_38	4.8	5.1
GB11	GB11_T1	GB11_T1_ST4	species_8	4.8	5.5
GB12	GB12_T3	GB12_T3_ST2	species_38	4.8	4.6
GB22	GB22_T2	GB22_T2_ST1	species_38	4.8	4.2
GB22	GB22_T3	GB22_T3_ST2	species_8	4.8	4.9
GB24	GB24_T3	GB24_T3_ST2	species_8	4.8	5
GB24	GB24_T3	GB24_T3_ST4	species_26	4.8	5
GB26	GB26_T1	GB26_T1_ST1	species_39	4.8	5
GB26	GB26_T3	GB26_T3_ST1	species_15	4.8	5
GB26	GB26_T5	GB26_T5_ST1	species_80	4.8	5.5
GB27	GB27_T3	GB27_T3_ST5	species_5	4.8	3.5
GB29	GB29_T1	GB29_T1_ST5	species_32	4.8	4.5
GB30	GB30_T4	GB30_T4_ST1	species_5	4.8	3.8
GB30	GB30_T6	GB30_T6_ST4	species_22	4.8	4.1
GB31	GB31_T2	GB31_T2_ST4	species_5	4.8	5.3
GB31	GB31_T6	GB31_T6_ST2	species_8	4.8	3.8
GB59	GB59_T1	GB59_T1_ST2	species_8	4.8	2.9
GB3	GB3_T1	GB3_T1_ST3	species_5	4.9	5.5
GB8	GB8_T2	GB8_T2_ST3	species_38	4.9	6.2
GB9	GB9_T4	GB9_T4_ST3	species_8	4.9	4
GB15	GB15_T1	GB15_T1_ST4	species_8	4.9	4.7
GB20	GB20_T1	GB20_T1_ST3	species_8	4.9	4.8
GB22	GB22_T1	GB22_T1_ST3	species_8	4.9	2.2
GB22	GB22_T1	GB22_T1_ST4	species_8	4.9	3
GB22	GB22_T3	GB22_T3_ST5	species_1	4.9	4.5
GB24	GB24_T2	GB24_T2_ST2	species_8	4.9	3.5
GB24	GB24_T2	GB24_T2_ST2	species_61	4.9	2.2
GB24	GB24_T4	GB24_T4_ST3	species_5	4.9	5.4
GB26	GB26_T2	GB26_T2_ST4	species_36	4.9	3.7
GB27	GB27_T5	GB27_T5_ST1	species_39	4.9	4.8
GB28	GB28_T1	GB28_T1_ST1	species_5	4.9	5.2
GB28	GB28_T1	GB28_T1_ST3	species_5	4.9	5.1
GB28	GB28_T1	GB28_T1_ST5	species_8	4.9	5.6
GB28	GB28_T5	GB28_T5_ST5	species_8	4.9	4
GB28	GB28_T5	GB28_T5_ST5	species_11	4.9	3.5
GB30	GB30_T1	GB30_T1_ST4	species_66	4.9	3.7
GB31	GB31_T3	GB31_T3_ST3	species_5	4.9	6.5
GB59	GB59_T3	GB59_T3_ST4	species_5	4.9	5.2
GB1	GB1_T1	GB1_T1_ST5	species_8	5	3
GB6	GB6_T1	GB6_T1_ST1	species_8	5	4
GB6	GB6_T1	GB6_T1_ST3	species_8	5	2.7
GB7	GB7_T2	GB7_T2_ST2	species_8	5	5
GB12	GB12_T1	GB12_T1_ST1	species_11	5	3.6
GB12	GB12_T4	GB12_T4_ST5	species_39	5	3.2
GB14	GB14_T1	GB14_T1_ST3	species_5	5	5.8
GB17	GB17_T1	GB17_T1_ST2	species_6	5	3.8
GB22	GB22_T3	GB22_T3_ST2	species_2	5	3.8
GB23	GB23_T1	GB23_T1_ST2	species_5	5	3.9
GB27	GB27_T3	GB27_T3_ST3	species_26	5	5.2
GB28	GB28_T3	GB28_T3_ST1	species_5	5	8.5
GB29	GB29_T3	GB29_T3_ST2	species_5	5	5
GB29	GB29_T4	GB29_T4_ST4	species_22	5	3.8
GB29	GB29_T6	GB29_T6_ST3	species_54	5	3.8
GB30	GB30_T3	GB30_T3_ST2	species_5	5	2.1
GB30	GB30_T6	GB30_T6_ST5	species_5	5	5.4
GB31	GB31_T2	GB31_T2_ST1	species_5	5	5.2
GB31	GB31_T5	GB31_T5_ST1	species_5	5	4.6
GB31	GB31_T5	GB31_T5_ST3	species_8	5	3.8
GB31	GB31_T5	GB31_T5_ST3	species_8	5	3.5
GB59	GB59_T3	GB59_T3_ST2	species_5	5	4.2
GB1	GB1_T3	GB1_T3_ST1	species_63	5.1	5.5
GB1	GB1_T3	GB1_T3_ST3	species_80	5.1	4
GB1	GB1_T3	GB1_T3_ST4	species_8	5.1	5.5
GB3	GB3_T3	GB3_T3_ST1	species_41	5.1	4.8
GB6	GB6_T2	GB6_T2_ST5	species_8	5.1	4.1
GB8	GB8_T1	GB8_T1_ST1	species_39	5.1	5.2
GB8	GB8_T2	GB8_T2_ST5	species_23	5.1	7.5
GB8	GB8_T3	GB8_T3_ST5	species_2	5.1	2.3
GB22	GB22_T2	GB22_T2_ST1	species_8	5.1	3.5
GB24	GB24_T1	GB24_T1_ST2	species_5	5.1	4
GB25	GB25_T1	GB25_T1_ST1	species_5	5.1	3.7
GB25	GB25_T1	GB25_T1_ST3	species_5	5.1	3.2
GB26	GB26_T1	GB26_T1_ST1	species_39	5.1	4.8
GB26	GB26_T4	GB26_T4_ST3	species_5	5.1	3.8
GB1	GB1_T2	GB1_T2_ST5	species_8	5.2	3
GB7	GB7_T4	GB7_T4_ST1	species_8	5.2	4.5
GB12	GB12_T3	GB12_T3_ST4	species_3	5.2	2.8
GB16	GB16_T1	GB16_T1_ST2	species_11	5.2	2.2
GB18	GB18_T1	GB18_T1_ST5	species_61	5.2	4.4
GB20	GB20_T2	GB20_T2_ST2	species_5	5.2	3.4
GB24	GB24_T1	GB24_T1_ST3	species_8	5.2	3.2
GB24	GB24_T1	GB24_T1_ST4	species_5	5.2	3.7
GB27	GB27_T4	GB27_T4_ST5	species_5	5.2	4.2
GB28	GB28_T1	GB28_T1_ST2	species_37	5.2	6
GB28	GB28_T2	GB28_T2_ST1	species_25	5.2	4.3
GB29	GB29_T1	GB29_T1_ST5	species_23	5.2	4.8
GB29	GB29_T4	GB29_T4_ST2	species_38	5.2	3.8
GB30	GB30_T2	GB30_T2_ST4	species_66	5.2	3.7
GB31	GB31_T2	GB31_T2_ST5	species_5	5.2	4.6
GB31	GB31_T3	GB31_T3_ST2	species_69	5.2	5.8
GB31	GB31_T3	GB31_T3_ST4	species_5	5.2	6.7
GB31	GB31_T6	GB31_T6_ST1	species_8	5.2	2.6
GB31	GB31_T6	GB31_T6_ST2	species_8	5.2	2.8
GB31	GB31_T6	GB31_T6_ST3	species_22	5.2	4.7
GB55	GB55_T1	GB55_T1_ST1	species_62	5.2	1.6
GB59	GB59_T1	GB59_T1_ST3	species_38	5.2	4.6
GB59	GB59_T2	GB59_T2_ST4	species_38	5.2	4.2
GB3	GB3_T1	GB3_T1_ST2	species_37	5.3	4.5
GB7	GB7_T4	GB7_T4_ST4	species_1	5.3	4.5
GB8	GB8_T2	GB8_T2_ST5	species_23	5.3	5.5
GB9	GB9_T4	GB9_T4_ST4	species_2	5.3	4
GB11	GB11_T1	GB11_T1_ST4	species_8	5.3	4.3
GB11	GB11_T3	GB11_T3_ST4	species_8	5.3	6.2
GB20	GB20_T2	GB20_T2_ST1	species_1	5.3	3.6
GB20	GB20_T2	GB20_T2_ST5	species_38	5.3	4.5
GB26	GB26_T4	GB26_T4_ST3	species_5	5.3	5.5
GB28	GB28_T4	GB28_T4_ST3	species_5	5.3	4.6
GB28	GB28_T5	GB28_T5_ST4	species_7	5.3	3.9
GB30	GB30_T1	GB30_T1_ST5	species_66	5.3	3
GB30	GB30_T2	GB30_T2_ST1	species_66	5.3	4.8
GB30	GB30_T6	GB30_T6_ST2	species_3	5.3	3.2
GB30	GB30_T6	GB30_T6_ST5	species_5	5.3	4.7
GB31	GB31_T1	GB31_T1_ST3	species_5	5.3	5.8
GB31	GB31_T3	GB31_T3_ST5	species_5	5.3	5
GB31	GB31_T4	GB31_T4_ST1	species_22	5.3	4.1
GB59	GB59_T3	GB59_T3_ST3	species_5	5.3	4.6
GB59	GB59_T3	GB59_T3_ST3	species_5	5.3	4.2
GB6	GB6_T1	GB6_T1_ST4	species_8	5.4	3.5
GB8	GB8_T2	GB8_T2_ST5	species_23	5.4	6.5
GB18	GB18_T1	GB18_T1_ST1	species_2	5.4	2.1
GB20	GB20_T1	GB20_T1_ST3	species_8	5.4	2.7
GB20	GB20_T2	GB20_T2_ST5	species_8	5.4	3.9
GB22	GB22_T3	GB22_T3_ST2	species_8	5.4	4.1
GB22	GB22_T3	GB22_T3_ST2	species_8	5.4	5
GB24	GB24_T1	GB24_T1_ST3	species_5	5.4	4.5
GB24	GB24_T1	GB24_T1_ST3	species_8	5.4	2.8
GB28	GB28_T2	GB28_T2_ST5	species_37	5.4	6.2
GB30	GB30_T2	GB30_T2_ST3	species_2	5.4	4.2
GB31	GB31_T5	GB31_T5_ST3	species_8	5.4	3.8
GB31	GB31_T6	GB31_T6_ST2	species_26	5.4	3.7
GB46	GB46_T1	GB46_T1_ST2	species_8	5.4	2.8
GB59	GB59_T2	GB59_T2_ST2	species_37	5.4	3.2
GB1	GB1_T1	GB1_T1_ST3	species_8	5.5	6
GB6	GB6_T2	GB6_T2_ST2	species_1	5.5	2.4
GB8	GB8_T2	GB8_T2_ST2	species_23	5.5	6
GB11	GB11_T1	GB11_T1_ST1	species_41	5.5	3.5
GB11	GB11_T1	GB11_T1_ST4	species_8	5.5	4.7
GB11	GB11_T3	GB11_T3_ST5	species_8	5.5	4.8
GB26	GB26_T3	GB26_T3_ST2	species_5	5.5	4.7
GB27	GB27_T4	GB27_T4_ST2	species_8	5.5	3.8
GB27	GB27_T4	GB27_T4_ST2	species_5	5.5	4.6
GB29	GB29_T1	GB29_T1_ST1	species_3	5.5	3.7
GB30	GB30_T6	GB30_T6_ST5	species_22	5.5	3.3
GB31	GB31_T4	GB31_T4_ST3	species_37	5.5	4.8
GB31	GB31_T6	GB31_T6_ST5	species_8	5.5	4.8
GB59	GB59_T1	GB59_T1_ST5	species_8	5.5	3.9
GB3	GB3_T4	GB3_T4_ST2	species_61	5.6	5.5
GB7	GB7_T2	GB7_T2_ST2	species_8	5.6	3.8
GB17	GB17_T1	GB17_T1_ST2	species_6	5.6	4.5
GB20	GB20_T2	GB20_T2_ST2	species_8	5.6	4
GB20	GB20_T3	GB20_T3_ST1	species_8	5.6	4.2
GB22	GB22_T2	GB22_T2_ST2	species_8	5.6	3.9
GB22	GB22_T2	GB22_T2_ST5	species_39	5.6	6
GB22	GB22_T4	GB22_T4_ST4	species_8	5.6	6.2
GB29	GB29_T3	GB29_T3_ST1	species_26	5.6	6.2
GB29	GB29_T6	GB29_T6_ST4	species_60	5.6	3.8
GB30	GB30_T5	GB30_T5_ST4	species_8	5.6	3.2
GB30	GB30_T5	GB30_T5_ST4	species_5	5.6	4.6
GB31	GB31_T2	GB31_T2_ST5	species_5	5.6	6
GB1	GB1_T2	GB1_T2_ST2	species_8	5.7	4
GB9	GB9_T4	GB9_T4_ST4	species_8	5.7	4.2
GB23	GB23_T1	GB23_T1_ST2	species_5	5.7	3.6
GB27	GB27_T3	GB27_T3_ST1	species_8	5.7	6.6
GB28	GB28_T5	GB28_T5_ST2	species_2	5.7	5.8
GB30	GB30_T1	GB30_T1_ST5	species_66	5.7	3.1
GB1	GB1_T3	GB1_T3_ST1	species_63	5.8	6
GB1	GB1_T3	GB1_T3_ST5	species_26	5.8	6.5
GB12	GB12_T1	GB12_T1_ST1	species_3	5.8	3.5
GB18	GB18_T1	GB18_T1_ST3	species_66	5.8	4.6
GB18	GB18_T1	GB18_T1_ST4	species_22	5.8	4.7
GB23	GB23_T4	GB23_T4_ST3	species_8	5.8	4.1
GB27	GB27_T3	GB27_T3_ST1	species_5	5.8	5.4
GB27	GB27_T6	GB27_T6_ST4	species_5	5.8	5.5
GB28	GB28_T3	GB28_T3_ST4	species_37	5.8	10
GB29	GB29_T3	GB29_T3_ST2	species_38	5.8	5.8
GB29	GB29_T3	GB29_T3_ST4	species_2	5.8	4
GB29	GB29_T4	GB29_T4_ST4	species_15	5.8	3.5
GB30	GB30_T3	GB30_T3_ST2	species_5	5.8	4.5
GB30	GB30_T3	GB30_T3_ST3	species_5	5.8	4.3
GB30	GB30_T4	GB30_T4_ST5	species_8	5.8	5.2
GB31	GB31_T1	GB31_T1_ST2	species_5	5.8	4.7
GB31	GB31_T2	GB31_T2_ST2	species_5	5.8	4.5
GB59	GB59_T3	GB59_T3_ST4	species_8	5.8	3.7
GB3	GB3_T2	GB3_T2_ST5	species_2	5.9	4.8
GB22	GB22_T2	GB22_T2_ST5	species_8	5.9	4.9
GB24	GB24_T3	GB24_T3_ST1	species_3	5.9	3.4
GB26	GB26_T5	GB26_T5_ST1	species_80	5.9	5.8
GB27	GB27_T2	GB27_T2_ST2	species_5	5.9	3.8
GB28	GB28_T4	GB28_T4_ST3	species_5	5.9	6
GB30	GB30_T2	GB30_T2_ST2	species_66	5.9	3.9
GB30	GB30_T4	GB30_T4_ST2	species_8	5.9	5.7
GB30	GB30_T5	GB30_T5_ST4	species_8	5.9	4.8
GB30	GB30_T5	GB30_T5_ST4	species_8	5.9	3.4
GB31	GB31_T6	GB31_T6_ST3	species_22	5.9	4.9
GB1	GB1_T1	GB1_T1_ST2	species_5	6	3.5
GB1	GB1_T2	GB1_T2_ST5	species_8	6	5.5
GB3	GB3_T1	GB3_T1_ST1	species_5	6	5.5
GB3	GB3_T4	GB3_T4_ST2	species_61	6	5
GB7	GB7_T2	GB7_T2_ST1	species_39	6	6.5
GB9	GB9_T2	GB9_T2_ST5	species_39	6	6.8
GB9	GB9_T4	GB9_T4_ST1	species_39	6	5
GB11	GB11_T1	GB11_T1_ST2	species_8	6	4.5
GB13	GB13_T1	GB13_T1_ST5	species_8	6	4.5
GB23	GB23_T1	GB23_T1_ST3	species_8	6	3.5
GB24	GB24_T2	GB24_T2_ST5	species_5	6	5.2
GB26	GB26_T1	GB26_T1_ST3	species_5	6	6
GB27	GB27_T2	GB27_T2_ST3	species_1	6	5.3
GB27	GB27_T5	GB27_T5_ST5	species_38	6	5.5
GB28	GB28_T1	GB28_T1_ST1	species_5	6	4.9
GB28	GB28_T2	GB28_T2_ST5	species_15	6	2
GB28	GB28_T3	GB28_T3_ST4	species_5	6	5.2
GB29	GB29_T1	GB29_T1_ST4	species_5	6	5.5
GB30	GB30_T1	GB30_T1_ST5	species_66	6	3.4
GB30	GB30_T2	GB30_T2_ST1	species_66	6	5
GB30	GB30_T5	GB30_T5_ST4	species_8	6	6.5
GB31	GB31_T1	GB31_T1_ST5	species_5	6	6.2
GB7	GB7_T1	GB7_T1_ST2	species_39	6.1	5.2
GB7	GB7_T3	GB7_T3_ST1	species_8	6.1	5.5
GB18	GB18_T1	GB18_T1_ST1	species_2	6.1	3.5
GB18	GB18_T1	GB18_T1_ST4	species_8	6.1	4.8
GB20	GB20_T1	GB20_T1_ST2	species_5	6.1	4.3
GB22	GB22_T2	GB22_T2_ST2	species_8	6.1	3.9
GB22	GB22_T2	GB22_T2_ST4	species_8	6.1	4.6
GB25	GB25_T1	GB25_T1_ST1	species_5	6.1	3.2
GB27	GB27_T2	GB27_T2_ST3	species_26	6.1	5.5
GB30	GB30_T1	GB30_T1_ST4	species_66	6.1	3.8
GB30	GB30_T3	GB30_T3_ST5	species_8	6.1	4.9
GB31	GB31_T3	GB31_T3_ST4	species_5	6.1	5.5
GB31	GB31_T5	GB31_T5_ST3	species_8	6.1	4
GB8	GB8_T1	GB8_T1_ST1	species_8	6.2	4.6
GB9	GB9_T1	GB9_T1_ST4	species_8	6.2	5
GB11	GB11_T3	GB11_T3_ST4	species_1	6.2	6.4
GB15	GB15_T1	GB15_T1_ST3	species_8	6.2	5.8
GB15	GB15_T1	GB15_T1_ST4	species_8	6.2	5.8
GB20	GB20_T3	GB20_T3_ST5	species_5	6.2	5.2
GB21	GB21_T1	GB21_T1_ST1	species_2	6.2	1.6
GB26	GB26_T1	GB26_T1_ST1	species_4	6.2	4
GB27	GB27_T1	GB27_T1_ST4	species_26	6.2	5.4
GB31	GB31_T1	GB31_T1_ST1	species_5	6.2	3.9
GB31	GB31_T5	GB31_T5_ST5	species_39	6.2	6.2
GB1	GB1_T3	GB1_T3_ST1	species_63	6.3	4.2
GB6	GB6_T2	GB6_T2_ST2	species_8	6.3	5.4
GB12	GB12_T2	GB12_T2_ST1	species_39	6.3	3.8
GB13	GB13_T1	GB13_T1_ST5	species_8	6.3	4.2
GB13	GB13_T2	GB13_T2_ST3	species_2	6.3	4
GB22	GB22_T4	GB22_T4_ST3	species_8	6.3	6
GB26	GB26_T1	GB26_T1_ST3	species_26	6.3	5
GB29	GB29_T2	GB29_T2_ST1	species_5	6.3	4.5
GB30	GB30_T4	GB30_T4_ST3	species_22	6.3	3.4
GB3	GB3_T1	GB3_T1_ST3	species_22	6.4	6.6
GB3	GB3_T4	GB3_T4_ST2	species_61	6.4	5
GB8	GB8_T1	GB8_T1_ST4	species_8	6.4	5
GB9	GB9_T2	GB9_T2_ST1	species_1	6.4	3.2
GB9	GB9_T2	GB9_T2_ST2	species_38	6.4	2.5
GB14	GB14_T2	GB14_T2_ST5	species_20	6.4	2.5
GB15	GB15_T1	GB15_T1_ST5	species_8	6.4	5.1
GB24	GB24_T1	GB24_T1_ST1	species_8	6.4	3.1
GB30	GB30_T1	GB30_T1_ST5	species_66	6.4	3.2
GB30	GB30_T6	GB30_T6_ST4	species_3	6.4	3.7
GB31	GB31_T1	GB31_T1_ST2	species_5	6.4	4.4
GB59	GB59_T1	GB59_T1_ST5	species_5	6.4	4
GB8	GB8_T1	GB8_T1_ST3	species_8	6.5	5.2
GB8	GB8_T3	GB8_T3_ST1	species_8	6.5	4.1
GB8	GB8_T3	GB8_T3_ST1	species_22	6.5	3.7
GB13	GB13_T2	GB13_T2_ST5	species_66	6.5	3.2
GB20	GB20_T1	GB20_T1_ST3	species_8	6.5	5.1
GB20	GB20_T3	GB20_T3_ST3	species_39	6.5	4.6
GB22	GB22_T2	GB22_T2_ST2	species_26	6.5	3.3
GB22	GB22_T4	GB22_T4_ST4	species_82	6.5	4.5
GB27	GB27_T3	GB27_T3_ST1	species_61	6.5	5.2
GB27	GB27_T6	GB27_T6_ST3	species_5	6.5	5.5
GB28	GB28_T2	GB28_T2_ST5	species_15	6.5	5.8
GB28	GB28_T4	GB28_T4_ST5	species_40	6.5	6
GB1	GB1_T1	GB1_T1_ST4	species_8	6.6	7
GB22	GB22_T2	GB22_T2_ST2	species_8	6.6	4.3
GB27	GB27_T6	GB27_T6_ST2	species_8	6.6	3.5
GB28	GB28_T4	GB28_T4_ST1	species_5	6.6	5.8
GB29	GB29_T5	GB29_T5_ST1	species_8	6.6	4.5
GB3	GB3_T1	GB3_T1_ST5	species_61	6.7	8
GB9	GB9_T3	GB9_T3_ST2	species_1	6.7	6
GB23	GB23_T4	GB23_T4_ST2	species_1	6.7	4.5
GB27	GB27_T2	GB27_T2_ST1	species_1	6.7	6
GB28	GB28_T2	GB28_T2_ST5	species_62	6.7	2.5
GB6	GB6_T2	GB6_T2_ST1	species_8	6.8	3.7
GB7	GB7_T2	GB7_T2_ST1	species_39	6.8	6.2
GB11	GB11_T1	GB11_T1_ST3	species_61	6.8	3.8
GB12	GB12_T2	GB12_T2_ST1	species_39	6.8	4.2
GB13	GB13_T1	GB13_T1_ST4	species_66	6.8	3
GB22	GB22_T2	GB22_T2_ST4	species_8	6.8	5.5
GB22	GB22_T3	GB22_T3_ST1	species_1	6.8	3.6
GB29	GB29_T2	GB29_T2_ST2	species_1	6.8	5.5
GB29	GB29_T2	GB29_T2_ST4	species_38	6.8	5.3
GB31	GB31_T4	GB31_T4_ST5	species_8	6.8	5.3
GB59	GB59_T1	GB59_T1_ST3	species_39	6.8	4.2
GB1	GB1_T3	GB1_T3_ST1	species_63	6.9	8
GB8	GB8_T2	GB8_T2_ST1	species_8	6.9	5.2
GB12	GB12_T2	GB12_T2_ST5	species_8	6.9	5.2
GB14	GB14_T2	GB14_T2_ST2	species_15	6.9	5.7
GB22	GB22_T3	GB22_T3_ST5	species_8	6.9	5.6
GB29	GB29_T5	GB29_T5_ST5	species_8	6.9	5.3
GB3	GB3_T1	GB3_T1_ST5	species_61	7	8.5
GB25	GB25_T1	GB25_T1_ST1	species_5	7	3.6
GB26	GB26_T5	GB26_T5_ST2	species_38	7	7
GB29	GB29_T5	GB29_T5_ST2	species_5	7	6.5
GB29	GB29_T5	GB29_T5_ST3	species_8	7	15.8
GB6	GB6_T1	GB6_T1_ST2	species_8	7.1	3.7
GB22	GB22_T2	GB22_T2_ST2	species_8	7.1	4
GB24	GB24_T4	GB24_T4_ST2	species_5	7.1	5.2
GB30	GB30_T5	GB30_T5_ST4	species_38	7.1	2.4
GB31	GB31_T1	GB31_T1_ST4	species_5	7.1	5.8
GB9	GB9_T1	GB9_T1_ST5	species_8	7.2	4.2
GB9	GB9_T3	GB9_T3_ST2	species_61	7.2	8
GB20	GB20_T1	GB20_T1_ST1	species_8	7.2	2.8
GB29	GB29_T3	GB29_T3_ST4	species_61	7.2	6.5
GB29	GB29_T4	GB29_T4_ST4	species_8	7.2	4.8
GB59	GB59_T1	GB59_T1_ST2	species_8	7.2	3.7
GB1	GB1_T1	GB1_T1_ST4	species_8	7.3	8
GB6	GB6_T1	GB6_T1_ST3	species_8	7.3	4
GB6	GB6_T1	GB6_T1_ST5	species_8	7.3	2.5
GB20	GB20_T2	GB20_T2_ST2	species_8	7.3	5.8
GB8	GB8_T1	GB8_T1_ST5	species_8	7.4	5.2
GB20	GB20_T2	GB20_T2_ST3	species_8	7.4	4
GB25	GB25_T1	GB25_T1_ST1	species_5	7.4	4.5
GB28	GB28_T1	GB28_T1_ST2	species_8	7.4	5.2
GB30	GB30_T4	GB30_T4_ST5	species_8	7.4	5.8
GB30	GB30_T4	GB30_T4_ST5	species_8	7.4	6
GB30	GB30_T4	GB30_T4_ST5	species_8	7.4	6.5
GB31	GB31_T4	GB31_T4_ST3	species_68	7.4	4
GB31	GB31_T4	GB31_T4_ST5	species_37	7.4	5.6
GB59	GB59_T1	GB59_T1_ST1	species_38	7.4	5.8
GB7	GB7_T1	GB7_T1_ST5	species_8	7.5	10
GB9	GB9_T3	GB9_T3_ST2	species_61	7.5	8.2
GB26	GB26_T2	GB26_T2_ST1	species_61	7.5	2.8
GB27	GB27_T3	GB27_T3_ST1	species_22	7.5	5
GB29	GB29_T3	GB29_T3_ST5	species_54	7.5	3.8
GB30	GB30_T3	GB30_T3_ST3	species_8	7.5	5.5
GB31	GB31_T5	GB31_T5_ST5	species_8	7.5	4.8
GB31	GB31_T6	GB31_T6_ST5	species_80	7.5	4.8
GB9	GB9_T1	GB9_T1_ST5	species_8	7.6	5.2
GB30	GB30_T5	GB30_T5_ST2	species_3	7.6	5.2
GB31	GB31_T4	GB31_T4_ST1	species_8	7.6	3.3
GB31	GB31_T5	GB31_T5_ST4	species_26	7.6	5
GB8	GB8_T1	GB8_T1_ST4	species_8	7.7	5.5
GB16	GB16_T1	GB16_T1_ST2	species_5	7.7	2.4
GB20	GB20_T2	GB20_T2_ST3	species_8	7.7	6.5
GB22	GB22_T2	GB22_T2_ST2	species_26	7.7	5
GB24	GB24_T3	GB24_T3_ST3	species_8	7.7	6
GB27	GB27_T3	GB27_T3_ST1	species_8	7.7	5.4
GB59	GB59_T1	GB59_T1_ST3	species_39	7.7	4.5
GB15	GB15_T1	GB15_T1_ST1	species_8	7.8	4.5
GB20	GB20_T1	GB20_T1_ST1	species_8	7.8	2.4
GB20	GB20_T1	GB20_T1_ST5	species_8	7.8	5.6
GB24	GB24_T4	GB24_T4_ST2	species_8	7.8	4.6
GB27	GB27_T2	GB27_T2_ST1	species_1	7.8	8.5
GB29	GB29_T4	GB29_T4_ST2	species_5	7.8	5.8
GB30	GB30_T3	GB30_T3_ST3	species_5	7.8	6.7
GB30	GB30_T4	GB30_T4_ST3	species_5	7.8	6.5
GB22	GB22_T1	GB22_T1_ST3	species_8	7.9	2.7
GB28	GB28_T2	GB28_T2_ST1	species_5	7.9	4.6
GB30	GB30_T6	GB30_T6_ST4	species_3	7.9	4.1
GB31	GB31_T6	GB31_T6_ST3	species_8	7.9	5.6
GB59	GB59_T3	GB59_T3_ST2	species_5	7.9	6.2
GB7	GB7_T1	GB7_T1_ST3	species_22	8	8
GB20	GB20_T2	GB20_T2_ST2	species_8	8	4.5
GB22	GB22_T2	GB22_T2_ST2	species_8	8	4.1
GB30	GB30_T4	GB30_T4_ST2	species_5	8	7
GB31	GB31_T6	GB31_T6_ST1	species_8	8	4.6
GB20	GB20_T1	GB20_T1_ST4	species_2	8.1	5.5
GB22	GB22_T3	GB22_T3_ST5	species_8	8.1	6.2
GB30	GB30_T3	GB30_T3_ST4	species_8	8.1	4.8
GB30	GB30_T5	GB30_T5_ST1	species_8	8.1	4.6
GB9	GB9_T4	GB9_T4_ST1	species_8	8.2	5.2
GB16	GB16_T1	GB16_T1_ST2	species_2	8.2	3.4
GB20	GB20_T1	GB20_T1_ST4	species_66	8.2	6.2
GB24	GB24_T1	GB24_T1_ST2	species_8	8.2	4.5
GB24	GB24_T4	GB24_T4_ST5	species_68	8.2	3.8
GB27	GB27_T5	GB27_T5_ST1	species_39	8.2	4.6
GB28	GB28_T4	GB28_T4_ST2	species_37	8.2	8
GB29	GB29_T2	GB29_T2_ST5	species_37	8.2	6
GB24	GB24_T3	GB24_T3_ST2	species_26	8.3	6
GB28	GB28_T4	GB28_T4_ST2	species_37	8.3	7.5
GB29	GB29_T4	GB29_T4_ST3	species_8	8.3	5.2
GB6	GB6_T1	GB6_T1_ST1	species_8	8.4	4
GB14	GB14_T1	GB14_T1_ST5	species_1	8.4	4.3
GB15	GB15_T1	GB15_T1_ST1	species_8	8.4	4.2
GB59	GB59_T3	GB59_T3_ST2	species_5	8.4	6
GB8	GB8_T3	GB8_T3_ST2	species_3	8.5	4.8
GB9	GB9_T4	GB9_T4_ST2	species_8	8.5	4.8
GB9	GB9_T4	GB9_T4_ST5	species_37	8.5	6.5
GB24	GB24_T2	GB24_T2_ST3	species_61	8.5	5.2
GB26	GB26_T1	GB26_T1_ST1	species_39	8.5	4.6
GB27	GB27_T3	GB27_T3_ST4	species_61	8.5	4.8
GB31	GB31_T6	GB31_T6_ST4	species_26	8.5	5.7
GB7	GB7_T2	GB7_T2_ST5	species_8	8.6	7.5
GB29	GB29_T5	GB29_T5_ST2	species_8	8.6	7.5
GB29	GB29_T5	GB29_T5_ST5	species_8	8.6	4.8
GB30	GB30_T5	GB30_T5_ST4	species_8	8.6	4.4
GB59	GB59_T1	GB59_T1_ST1	species_38	8.6	5.3
GB7	GB7_T2	GB7_T2_ST2	species_8	8.7	4.5
GB7	GB7_T4	GB7_T4_ST4	species_2	8.7	2.5
GB11	GB11_T3	GB11_T3_ST1	species_8	8.7	8.2
GB1	GB1_T3	GB1_T3_ST4	species_8	8.9	8
GB22	GB22_T3	GB22_T3_ST4	species_36	8.9	7
GB26	GB26_T2	GB26_T2_ST4	species_61	8.9	6.2
GB28	GB28_T3	GB28_T3_ST1	species_37	8.9	9
GB1	GB1_T2	GB1_T2_ST5	species_8	9	5
GB6	GB6_T1	GB6_T1_ST1	species_8	9	4.2
GB30	GB30_T5	GB30_T5_ST1	species_60	9	6.8
GB30	GB30_T5	GB30_T5_ST4	species_8	9	4.5
GB23	GB23_T4	GB23_T4_ST1	species_8	9.1	5.5
GB24	GB24_T2	GB24_T2_ST4	species_8	9.1	5.5
GB6	GB6_T1	GB6_T1_ST1	species_8	9.2	4.1
GB8	GB8_T1	GB8_T1_ST2	species_8	9.2	6.5
GB12	GB12_T4	GB12_T4_ST3	species_11	9.2	4.2
GB7	GB7_T2	GB7_T2_ST2	species_8	9.3	4.2
GB7	GB7_T3	GB7_T3_ST1	species_8	9.4	6
GB9	GB9_T4	GB9_T4_ST3	species_37	9.4	6.2
GB22	GB22_T4	GB22_T4_ST1	species_82	9.4	4
GB27	GB27_T3	GB27_T3_ST1	species_8	9.5	7
GB28	GB28_T3	GB28_T3_ST5	species_15	9.5	8.5
GB30	GB30_T6	GB30_T6_ST4	species_3	9.5	3.5
GB59	GB59_T2	GB59_T2_ST1	species_39	9.5	6.8
GB11	GB11_T1	GB11_T1_ST1	species_61	9.6	5.5
GB29	GB29_T2	GB29_T2_ST5	species_5	9.6	7.8
GB30	GB30_T5	GB30_T5_ST2	species_3	9.7	5.5
GB14	GB14_T1	GB14_T1_ST2	species_82	9.8	6.2
GB30	GB30_T3	GB30_T3_ST3	species_5	9.9	3.8
GB31	GB31_T1	GB31_T1_ST4	species_8	9.9	6.2
GB3	GB3_T2	GB3_T2_ST2	species_61	10	3.8
GB20	GB20_T2	GB20_T2_ST3	species_8	10	7.8
GB31	GB31_T6	GB31_T6_ST1	species_8	10.1	3.9
GB59	GB59_T2	GB59_T2_ST5	species_8	10.1	4.7
GB1	GB1_T3	GB1_T3_ST2	species_80	10.2	9
GB9	GB9_T1	GB9_T1_ST4	species_39	10.2	5.8
GB15	GB15_T1	GB15_T1_ST3	species_5	10.2	7.2
GB15	GB15_T1	GB15_T1_ST4	species_8	10.2	7.2
GB24	GB24_T1	GB24_T1_ST3	species_8	10.2	5
GB9	GB9_T1	GB9_T1_ST5	species_37	10.3	5.4
GB30	GB30_T4	GB30_T4_ST5	species_8	10.4	6
GB26	GB26_T2	GB26_T2_ST4	species_61	10.5	7
GB20	GB20_T3	GB20_T3_ST2	species_66	10.6	6.5
GB7	GB7_T3	GB7_T3_ST1	species_8	10.7	6.5
GB29	GB29_T5	GB29_T5_ST3	species_8	10.8	8.5
GB1	GB1_T2	GB1_T2_ST1	species_82	11	2
GB1	GB1_T3	GB1_T3_ST5	species_47	11	13
GB3	GB3_T2	GB3_T2_ST2	species_61	11	4.2
GB24	GB24_T2	GB24_T2_ST4	species_61	11	6
GB31	GB31_T1	GB31_T1_ST2	species_8	11.2	5.2
GB31	GB31_T4	GB31_T4_ST1	species_8	11.2	4.2
GB30	GB30_T3	GB30_T3_ST5	species_5	11.3	7
GB3	GB3_T2	GB3_T2_ST1	species_61	11.4	3.4
GB8	GB8_T3	GB8_T3_ST5	species_61	11.4	8
GB6	GB6_T2	GB6_T2_ST2	species_8	11.5	6.1
GB27	GB27_T2	GB27_T2_ST1	species_1	11.6	6.8
GB30	GB30_T5	GB30_T5_ST3	species_41	11.6	6.2
GB7	GB7_T4	GB7_T4_ST1	species_37	11.8	9
GB9	GB9_T3	GB9_T3_ST2	species_37	11.8	7.5
GB29	GB29_T3	GB29_T3_ST5	species_82	11.8	2
GB59	GB59_T3	GB59_T3_ST5	species_8	11.8	5.7
GB27	GB27_T3	GB27_T3_ST5	species_82	11.9	2.7
GB27	GB27_T6	GB27_T6_ST4	species_1	12	7
GB8	GB8_T3	GB8_T3_ST1	species_61	12.5	8.5
GB24	GB24_T4	GB24_T4_ST4	species_82	12.5	2.4
GB31	GB31_T4	GB31_T4_ST5	species_39	12.5	5.8
GB11	GB11_T2	GB11_T2_ST2	species_8	12.6	7.5
GB20	GB20_T3	GB20_T3_ST2	species_66	12.8	7.5
GB28	GB28_T4	GB28_T4_ST4	species_8	12.8	5.7
GB29	GB29_T5	GB29_T5_ST5	species_82	12.8	2.3
GB22	GB22_T4	GB22_T4_ST2	species_82	12.9	5.5
GB8	GB8_T3	GB8_T3_ST2	species_23	13.5	7.5
GB24	GB24_T2	GB24_T2_ST4	species_61	13.5	5.2
GB1	GB1_T1	GB1_T1_ST2	species_8	14	6
GB24	GB24_T2	GB24_T2_ST2	species_61	14.1	5
GB27	GB27_T2	GB27_T2_ST3	species_1	14.2	10
GB20	GB20_T3	GB20_T3_ST3	species_8	14.6	8.5
GB3	GB3_T2	GB3_T2_ST2	species_61	15	4
GB9	GB9_T1	GB9_T1_ST3	species_8	15.1	6.1
GB9	GB9_T2	GB9_T2_ST5	species_5	15.5	7.2
GB9	GB9_T2	GB9_T2_ST2	species_38	15.8	2.4
GB30	GB30_T5	GB30_T5_ST3	species_61	16.1	10.5
GB1	GB1_T3	GB1_T3_ST2	species_47	18	11
GB8	GB8_T1	GB8_T1_ST5	species_5	20	8.5
GB9	GB9_T3	GB9_T3_ST5	species_6	23	4.5
