# Supplementary material for: A new dataset on plant occurrences on small islands, including species abundances and functional traits across different spatial scales
Source: Biodivers Data J. 2020 Sep 10;8:e55275. doi: 10.3897/BDJ.8.e55275 (PMC7498472; doi:10.3897/BDJ.8.e55275)
Supplement: Supplementary material 4 — Plant functional trait data [file bdj-08-e55275-s004.txt]

A new dataset on plant occurrences on small islands, including species abundances and  functional traits across different spatial scales

Julian Schrader, Soetjipto Moeljono, Junus Tambing, Cornelia Sattler, Holger Kreft


Trait data		
		
Column name	Description	Unit
species_ID	A unique ID for each species. Scientific names for each species ID can be found in Suppl. material 2.	
chlorophyll_SPAD	Chlorophyll concentration as measured by a SPAD chlorophyll meter. 	SPAD unit
chlorophyll_mod	Chlorophyll concentration converted from SPAD units.	µm cm-2
fruit_mass	Fruit mass (dry)	g
seed_mass	Seed mass (dry; average mass for 1000 seeds)	g
LMA	Leaf mass per area	g cm-2
leaf_area	Area of a leaf	cm2
wood_density	Wood density	g cm-3
max_tree_height	Maximal recorded height of each species. 	m
max_tree_height_3	Maximum height of the three tallest individuals of each species. 	m
leaf_N	Leaf nitrogen content in percent.	%
leaf_C	Leaf carbon content in percent.	%
leaf_P	Leaf phosphorous content in percent.	%


species_ID	chlorophyll_SPAD	chlorophyll_mod	fruit_mass	seed_mass	LMA	leaf_area	wood_density	max_tree_height	max_tree_height_3	leaf_N	leaf_C	leaf_P
species_1	50.00	59.24	0.07	14.39	0.91	82.50	0.79	4.5	8.5	1.18	50.55	0.22
species_2	47.40	54.72	0.22	30.38	1.94	34.35	0.74	6.8	6.1	1.04	49.59	0.18
species_3	59.20	77.34	0.14	41.50	1.23	41.42	0.75	3.6	5.2	1.46	48.31	0.26
species_4	46.05	52.46	0.13	0.51	1.47	34.46	0.77	2.5	4.0	1.22	46.88	0.15
species_5	54.45	67.55	NA	14.73	1.17	15.23	0.78	7	8.3	0.92	54.64	0.15
species_6	43.40	48.20	0.51	2.51	1.43	46.24	0.70	2.5	4.4	1.02	53.35	0.18
species_7	41.40	45.12	0.01	6.00	0.56	114.29	0.50	2.6	3.9	1.38	49.22	0.29
species_8	57.90	74.56	0.59	88.55	1.72	30.15	0.89	5.6	12.3	0.63	54.69	0.49
species_9	56.80	72.27	0.20	74.51	0.79	50.37	0.64	7	3.2	2.35	51.04	0.31
species_10	NA	NA	NA	NA	1.17	12.35	0.73	2.5	4.2	1.01	49.62	0.27
species_11	49.25	57.91	0.02	11.44	0.90	22.39	0.38	6.2	4.1	1.72	48.92	0.36
species_12	56.30	71.24	0.21	7.08	1.40	75.15	0.66	7.5	5.1	1.06	52.50	0.59
species_13	NA	NA	NA	NA	NA	NA	NA	6	4.8	NA	NA	NA
species_15	38.40	40.72	0.24	NA	0.77	60.06	0.63	15.8	6.7	1.56	49.25	0.48
species_16	28.50	27.73	0.21	7.55	0.91	35.96	0.52	6.8	3.6	1.72	52.71	0.39
species_17	25.50	24.21	0.24	4.40	2.60	8.36	0.82	9	3.9	1.15	50.52	0.35
species_18	40.75	44.15	1.04	16.43	1.45	54.13	0.57	3.5	3.3	0.93	48.00	0.78
species_19	62.90	85.71	0.04	0.28	1.22	3.66	0.65	8	2.0	1.21	45.99	0.50
species_20	54.50	67.65	NA	43.37	0.60	98.58	0.51	4.1	2.2	0.96	49.74	0.51
species_21	38.10	40.29	0.05	0.15	0.83	45.93	0.44	2.6	1.5	1.51	48.97	0.51
species_22	52.83	64.44	0.03	19.00	1.70	22.68	0.88	10.5	6.7	1.63	55.97	0.20
species_23	43.85	48.91	0.07	11.94	1.11	39.56	0.76	5.8	7.2	1.31	49.64	0.25
species_25	71.10	107.10	0.02	NA	0.99	40.35	0.70	7.5	4.9	1.79	51.44	0.18
species_26	61.90	83.37	0.01	NA	1.14	32.68	0.84	10	6.2	1.93	52.60	0.52
species_28	41.00	44.52	0.40	NA	1.30	21.62	0.74	4.2	5.1	1.47	55.52	0.30
species_32	54.90	68.44	1.46	52.24	0.55	47.74	0.74	7	4.4	2.24	49.04	0.51
species_33	41.00	44.52	0.24	0.04	1.32	21.10	0.74	5	2.0	1.12	47.69	0.26
species_34	41.60	45.42	0.32	2.35	1.05	60.39	0.80	4.2	2.2	1.23	46.20	0.26
species_35	66.30	94.06	0.43	0.13	1.12	57.63	0.82	4	1.8	1.01	47.06	0.13
species_36	52.90	64.57	0.52	117.57	1.06	45.58	0.77	2.2	5.8	1.80	47.01	0.21
species_37	43.60	48.51	20.03	324.23	0.67	57.66	0.53	6.5	9.3	2.79	50.56	1.16
species_38	61.20	81.77	0.38	433.00	1.61	32.68	0.88	8.5	6.7	1.72	55.50	0.31
species_39	21.20	19.45	2.47	NA	1.03	122.73	0.67	6.5	6.9	1.34	51.27	0.31
species_40	45.85	52.13	NA	0.33	0.98	15.46	0.72	3.2	5.0	1.05	46.47	0.19
species_41	44.50	49.94	0.76	326.00	1.37	58.25	0.67	4.5	5.1	0.89	54.19	0.13
species_43	64.00	88.34	0.33	265.60	1.28	39.02	0.56	6.2	3.9	1.12	51.87	0.25
species_44	38.70	41.15	NA	NA	1.12	26.48	0.83	4	4.5	1.42	51.97	0.29
species_45	63.80	87.85	0.30	83.60	1.08	48.20	0.74	5	2.7	1.38	51.96	0.34
species_46	NA	NA	NA	NA	1.03	36.47	NA	1.5	2.8	2.10	44.65	0.57
species_47	53.30	65.33	NA	NA	1.29	35.40	0.72	3	12.0	0.85	53.37	0.14
species_48	47.85	55.48	NA	NA	0.63	19.48	0.78	10	4.4	2.38	50.71	0.36
species_50	51.50	61.95	NA	NA	1.37	33.80	0.76	2.2	4.1	1.08	56.09	1.11
species_54	56.15	70.94	0.37	32.33	0.71	51.55	NA	2.8	5.1	1.43	55.17	0.44
species_58	49.07	57.59	0.06	22.00	1.04	26.32	0.77	13	2.8	1.16	44.97	0.44
species_59	40.95	44.45	0.05	23.30	0.71	48.61	0.78	5.5	3.0	1.41	46.71	0.30
species_60	68.60	100.11	0.35	329.67	1.07	60.23	0.52	8.5	5.4	0.92	48.46	0.19
species_61	60.20	79.53	9.07	5071.67	1.07	77.52	0.48	4.5	9.2	1.07	53.25	0.20
species_62	50.33	59.83	0.11	0.19	1.09	126.66	0.73	5	2.1	1.47	45.45	0.54
species_63	44.20	49.46	NA	1299.00	1.69	4.97	0.60	8	6.5	0.68	49.15	0.26
species_64	58.65	76.15	0.14	13.81	0.77	110.58	0.82	2	3.9	1.82	46.76	0.41
species_65	37.40	39.30	0.03	0.61	1.29	1.78	0.99	2.8	1.8	1.15	43.73	0.34
species_66	73.60	114.55	0.04	NA	1.83	19.05	0.81	3.9	6.7	1.00	57.44	0.19
species_68	NA	NA	0.77	496.57	0.87	65.20	0.68	5	4.3	1.93	49.47	0.55
species_69	50.85	60.77	NA	NA	1.23	38.13	0.51	4.3	4.5	1.08	48.60	0.39
species_70	40.80	44.22	3.18	11.65	0.52	83.28	0.44	7	2.4	1.63	47.91	0.19
species_80	44.23	49.52	0.04	2.00	1.25	20.48	0.67	4.2	6.9	0.86	51.29	0.16
species_82	47.95	55.65	NA	NA	1.97	51.15	0.29	5.4	5.4	0.78	50.72	0.16
