# Supplementary material for: A new dataset on plant occurrences on small islands, including species abundances and functional traits across different spatial scales
Source: Biodivers Data J. 2020 Sep 10;8:e55275. doi: 10.3897/BDJ.8.e55275 (PMC7498472; doi:10.3897/BDJ.8.e55275)
Supplement: Supplementary material 5 — Plant occurrences [file bdj-08-e55275-s005.txt]

id	basisOfRecord	occurrenceID	recordedBy	eventDate	islandGroup	country	countryCode	decimalLatitude	decimalLongitude	geodeticDatum	coordinateUncertaintyInMeters	identificationQualifier	scientificName	kingdom	family	taxonRank
plant-occurrences_raja-ampat_j-schrader_2020_1	LivingSpecimen	plant-occurrences_raja-ampat_j-schrader_2020_1	Julian Schrader | Soetjipto Moeljono	2016-06-01/2018-01-30	Raja Ampat	Indonesia	ID	-0.520461	130.5808	WGS84	30		Glochidion castaneum Airy Shaw	Plantae	Phyllanthaceae	species
plant-occurrences_raja-ampat_j-schrader_2020_10	LivingSpecimen	plant-occurrences_raja-ampat_j-schrader_2020_10	Julian Schrader | Soetjipto Moeljono	2016-06-01/2018-01-30	Raja Ampat	Indonesia	ID	-0.515023	130.569425	WGS84	30		Ixora timorensis Decne.	Plantae	Rubiaceae	species
plant-occurrences_raja-ampat_j-schrader_2020_100	LivingSpecimen	plant-occurrences_raja-ampat_j-schrader_2020_100	Julian Schrader | Soetjipto Moeljono	2016-06-01/2018-01-30	Raja Ampat	Indonesia	ID	-0.522155	130.580769	WGS84	30		Ficus pedunculosa Miq.	Plantae	Moraceae	species
plant-occurrences_raja-ampat_j-schrader_2020_101	LivingSpecimen	plant-occurrences_raja-ampat_j-schrader_2020_101	Julian Schrader | Soetjipto Moeljono	2016-06-01/2018-01-30	Raja Ampat	Indonesia	ID	-0.517649	130.584401	WGS84	30		Ficus prasinicarpa Elmer	Plantae	Moraceae	species
plant-occurrences_raja-ampat_j-schrader_2020_102	LivingSpecimen	plant-occurrences_raja-ampat_j-schrader_2020_102	Julian Schrader | Soetjipto Moeljono	2016-06-01/2018-01-30	Raja Ampat	Indonesia	ID	-0.517649	130.584401	WGS84	30		Ficus microcarpa L.f.	Plantae	Moraceae	species
plant-occurrences_raja-ampat_j-schrader_2020_103	LivingSpecimen	plant-occurrences_raja-ampat_j-schrader_2020_103	Julian Schrader | Soetjipto Moeljono	2016-06-01/2018-01-30	Raja Ampat	Indonesia	ID	-0.517527	130.584195	WGS84	30		Ficus tinctoria G.Forst.	Plantae	Moraceae	species
plant-occurrences_raja-ampat_j-schrader_2020_104	LivingSpecimen	plant-occurrences_raja-ampat_j-schrader_2020_104	Julian Schrader | Soetjipto Moeljono	2016-06-01/2018-01-30	Raja Ampat	Indonesia	ID	-0.516095	130.583098	WGS84	30		Rapanea rawacensis (A. DC.) Mez	Plantae	Primulaceae	species
plant-occurrences_raja-ampat_j-schrader_2020_105	LivingSpecimen	plant-occurrences_raja-ampat_j-schrader_2020_105	Julian Schrader | Soetjipto Moeljono	2016-06-01/2018-01-30	Raja Ampat	Indonesia	ID	-0.516095	130.583098	WGS84	30		Aglaia elaeagnoidea (A.Juss.) Benth.	Plantae	Meliaceae	species
plant-occurrences_raja-ampat_j-schrader_2020_106	LivingSpecimen	plant-occurrences_raja-ampat_j-schrader_2020_106	Julian Schrader | Soetjipto Moeljono	2016-06-01/2018-01-30	Raja Ampat	Indonesia	ID	-0.516095	130.583098	WGS84	30		Severinia lauterbachii Swingle	Plantae	Rutaceae	species
plant-occurrences_raja-ampat_j-schrader_2020_107	LivingSpecimen	plant-occurrences_raja-ampat_j-schrader_2020_107	Julian Schrader | Soetjipto Moeljono	2016-06-01/2018-01-30	Raja Ampat	Indonesia	ID	-0.516095	130.583098	WGS84	30		Planchonella obovata (R.Br.) Pierre	Plantae	Sapotaceae	species
plant-occurrences_raja-ampat_j-schrader_2020_108	LivingSpecimen	plant-occurrences_raja-ampat_j-schrader_2020_108	Julian Schrader | Soetjipto Moeljono	2016-06-01/2018-01-30	Raja Ampat	Indonesia	ID	-0.520461	130.5808	WGS84	30		Eugenia reinwardtiana (Blume) A.Cunn. ex DC.	Plantae	Myrtaceae	species
plant-occurrences_raja-ampat_j-schrader_2020_109	LivingSpecimen	plant-occurrences_raja-ampat_j-schrader_2020_109	Julian Schrader | Soetjipto Moeljono	2016-06-01/2018-01-30	Raja Ampat	Indonesia	ID	-0.520461	130.5808	WGS84	30		Lunasia amara Blanco	Plantae	Rutaceae	species
plant-occurrences_raja-ampat_j-schrader_2020_11	LivingSpecimen	plant-occurrences_raja-ampat_j-schrader_2020_11	Julian Schrader | Soetjipto Moeljono	2016-06-01/2018-01-30	Raja Ampat	Indonesia	ID	-0.516626	130.572132	WGS84	30		Podocarpus neriifolius D.Don	Plantae	Podocarpaceae	species
plant-occurrences_raja-ampat_j-schrader_2020_111	LivingSpecimen	plant-occurrences_raja-ampat_j-schrader_2020_111	Julian Schrader | Soetjipto Moeljono	2016-06-01/2018-01-30	Raja Ampat	Indonesia	ID	-0.517587	130.568534	WGS84	30		Tarenna sambucina (G.Forst.) T.Durand ex Drake	Plantae	Rubiaceae	species
plant-occurrences_raja-ampat_j-schrader_2020_112	LivingSpecimen	plant-occurrences_raja-ampat_j-schrader_2020_112	Julian Schrader | Soetjipto Moeljono	2016-06-01/2018-01-30	Raja Ampat	Indonesia	ID	-0.517587	130.568534	WGS84	30		Exocarpos latifolius R.Br.	Plantae	Santalaceae	species
plant-occurrences_raja-ampat_j-schrader_2020_113	LivingSpecimen	plant-occurrences_raja-ampat_j-schrader_2020_113	Julian Schrader | Soetjipto Moeljono	2016-06-01/2018-01-30	Raja Ampat	Indonesia	ID	-0.517587	130.568534	WGS84	30		Syzygium nitidum Benth.	Plantae	Myrtaceae	species
plant-occurrences_raja-ampat_j-schrader_2020_114	LivingSpecimen	plant-occurrences_raja-ampat_j-schrader_2020_114	Julian Schrader | Soetjipto Moeljono	2016-06-01/2018-01-30	Raja Ampat	Indonesia	ID	-0.517587	130.568534	WGS84	30		Guettarda speciosa L.	Plantae	Rubiaceae	species
plant-occurrences_raja-ampat_j-schrader_2020_115	LivingSpecimen	plant-occurrences_raja-ampat_j-schrader_2020_115	Julian Schrader | Soetjipto Moeljono	2016-06-01/2018-01-30	Raja Ampat	Indonesia	ID	-0.517875	130.568515	WGS84	30		Pemphis acidula J.R. Forst. & G. Forst.	Plantae	Lythraceae	species
plant-occurrences_raja-ampat_j-schrader_2020_116	LivingSpecimen	plant-occurrences_raja-ampat_j-schrader_2020_116	Julian Schrader | Soetjipto Moeljono	2016-06-01/2018-01-30	Raja Ampat	Indonesia	ID	-0.515251	130.568484	WGS84	30		Guettarda speciosa L.	Plantae	Rubiaceae	species
plant-occurrences_raja-ampat_j-schrader_2020_117	LivingSpecimen	plant-occurrences_raja-ampat_j-schrader_2020_117	Julian Schrader | Soetjipto Moeljono	2016-06-01/2018-01-30	Raja Ampat	Indonesia	ID	-0.515023	130.569425	WGS84	30		Rapanea rawacensis (A. DC.) Mez	Plantae	Primulaceae	species
plant-occurrences_raja-ampat_j-schrader_2020_118	LivingSpecimen	plant-occurrences_raja-ampat_j-schrader_2020_118	Julian Schrader | Soetjipto Moeljono	2016-06-01/2018-01-30	Raja Ampat	Indonesia	ID	-0.515023	130.569425	WGS84	30		Phyllanthus praelongipes Airy Shaw & G.L.Webster	Plantae	Phyllanthaceae	species
plant-occurrences_raja-ampat_j-schrader_2020_119	LivingSpecimen	plant-occurrences_raja-ampat_j-schrader_2020_119	Julian Schrader | Soetjipto Moeljono	2016-06-01/2018-01-30	Raja Ampat	Indonesia	ID	-0.516626	130.572132	WGS84	30		Severinia lauterbachii Swingle	Plantae	Rutaceae	species
plant-occurrences_raja-ampat_j-schrader_2020_12	LivingSpecimen	plant-occurrences_raja-ampat_j-schrader_2020_12	Julian Schrader | Soetjipto Moeljono	2016-06-01/2018-01-30	Raja Ampat	Indonesia	ID	-0.516626	130.572132	WGS84	30		Ficus microcarpa L.f.	Plantae	Moraceae	species
plant-occurrences_raja-ampat_j-schrader_2020_120	LivingSpecimen	plant-occurrences_raja-ampat_j-schrader_2020_120	Julian Schrader | Soetjipto Moeljono	2016-06-01/2018-01-30	Raja Ampat	Indonesia	ID	-0.516626	130.572132	WGS84	30		Diospyros maritima Blume	Plantae	Ebenaceae	species
plant-occurrences_raja-ampat_j-schrader_2020_122	LivingSpecimen	plant-occurrences_raja-ampat_j-schrader_2020_122	Julian Schrader | Soetjipto Moeljono	2016-06-01/2018-01-30	Raja Ampat	Indonesia	ID	-0.514338	130.570002	WGS84	30		Ixora timorensis Decne.	Plantae	Rubiaceae	species
plant-occurrences_raja-ampat_j-schrader_2020_123	LivingSpecimen	plant-occurrences_raja-ampat_j-schrader_2020_123	Julian Schrader | Soetjipto Moeljono	2016-06-01/2018-01-30	Raja Ampat	Indonesia	ID	-0.514338	130.570002	WGS84	30		Guettarda speciosa L.	Plantae	Rubiaceae	species
plant-occurrences_raja-ampat_j-schrader_2020_124	LivingSpecimen	plant-occurrences_raja-ampat_j-schrader_2020_124	Julian Schrader | Soetjipto Moeljono	2016-06-01/2018-01-30	Raja Ampat	Indonesia	ID	-0.516795	130.570633	WGS84	30		Ixora timorensis Decne.	Plantae	Rubiaceae	species
plant-occurrences_raja-ampat_j-schrader_2020_125	LivingSpecimen	plant-occurrences_raja-ampat_j-schrader_2020_125	Julian Schrader | Soetjipto Moeljono	2016-06-01/2018-01-30	Raja Ampat	Indonesia	ID	-0.516795	130.570633	WGS84	30		Rapanea rawacensis (A. DC.) Mez	Plantae	Primulaceae	species
plant-occurrences_raja-ampat_j-schrader_2020_126	LivingSpecimen	plant-occurrences_raja-ampat_j-schrader_2020_126	Julian Schrader | Soetjipto Moeljono	2016-06-01/2018-01-30	Raja Ampat	Indonesia	ID	-0.51154	130.562918	WGS84	30		Ficus microcarpa L.f.	Plantae	Moraceae	species
plant-occurrences_raja-ampat_j-schrader_2020_127	LivingSpecimen	plant-occurrences_raja-ampat_j-schrader_2020_127	Julian Schrader | Soetjipto Moeljono	2016-06-01/2018-01-30	Raja Ampat	Indonesia	ID	-0.51154	130.562918	WGS84	30		Ficus pedunculosa Miq.	Plantae	Moraceae	species
plant-occurrences_raja-ampat_j-schrader_2020_128	LivingSpecimen	plant-occurrences_raja-ampat_j-schrader_2020_128	Julian Schrader | Soetjipto Moeljono	2016-06-01/2018-01-30	Raja Ampat	Indonesia	ID	-0.51154	130.562918	WGS84	30		Guettarda speciosa L.	Plantae	Rubiaceae	species
plant-occurrences_raja-ampat_j-schrader_2020_129	LivingSpecimen	plant-occurrences_raja-ampat_j-schrader_2020_129	Julian Schrader | Soetjipto Moeljono	2016-06-01/2018-01-30	Raja Ampat	Indonesia	ID	-0.512876	130.560728	WGS84	30		Rapanea rawacensis (A. DC.) Mez	Plantae	Primulaceae	species
plant-occurrences_raja-ampat_j-schrader_2020_13	LivingSpecimen	plant-occurrences_raja-ampat_j-schrader_2020_13	Julian Schrader | Soetjipto Moeljono	2016-06-01/2018-01-30	Raja Ampat	Indonesia	ID	-0.514338	130.570002	WGS84	30		Cupaniopsis Radlk.	Plantae	Sapindaceae	genus
plant-occurrences_raja-ampat_j-schrader_2020_130	LivingSpecimen	plant-occurrences_raja-ampat_j-schrader_2020_130	Julian Schrader | Soetjipto Moeljono	2016-06-01/2018-01-30	Raja Ampat	Indonesia	ID	-0.516975	130.587849	WGS84	30		Glochidion castaneum Airy Shaw	Plantae	Phyllanthaceae	species
plant-occurrences_raja-ampat_j-schrader_2020_131	LivingSpecimen	plant-occurrences_raja-ampat_j-schrader_2020_131	Julian Schrader | Soetjipto Moeljono	2016-06-01/2018-01-30	Raja Ampat	Indonesia	ID	-0.517134	130.588345	WGS84	30		Rapanea rawacensis (A. DC.) Mez	Plantae	Primulaceae	species
plant-occurrences_raja-ampat_j-schrader_2020_132	LivingSpecimen	plant-occurrences_raja-ampat_j-schrader_2020_132	Julian Schrader | Soetjipto Moeljono	2016-06-01/2018-01-30	Raja Ampat	Indonesia	ID	-0.517134	130.588345	WGS84	30		Eugenia reinwardtiana (Blume) A.Cunn. ex DC.	Plantae	Myrtaceae	species
plant-occurrences_raja-ampat_j-schrader_2020_133	LivingSpecimen	plant-occurrences_raja-ampat_j-schrader_2020_133	Julian Schrader | Soetjipto Moeljono	2016-06-01/2018-01-30	Raja Ampat	Indonesia	ID	-0.517134	130.588345	WGS84	30		Wikstroemia androsaemifolia Decne.	Plantae	Thymelaeaceae	species
plant-occurrences_raja-ampat_j-schrader_2020_134	LivingSpecimen	plant-occurrences_raja-ampat_j-schrader_2020_134	Julian Schrader | Soetjipto Moeljono	2016-06-01/2018-01-30	Raja Ampat	Indonesia	ID	-0.506466	130.593247	WGS84	30		Wikstroemia androsaemifolia Decne.	Plantae	Thymelaeaceae	species
plant-occurrences_raja-ampat_j-schrader_2020_135	LivingSpecimen	plant-occurrences_raja-ampat_j-schrader_2020_135	Julian Schrader | Soetjipto Moeljono	2016-06-01/2018-01-30	Raja Ampat	Indonesia	ID	-0.506466	130.593247	WGS84	30		Rapanea rawacensis (A. DC.) Mez	Plantae	Primulaceae	species
plant-occurrences_raja-ampat_j-schrader_2020_136	LivingSpecimen	plant-occurrences_raja-ampat_j-schrader_2020_136	Julian Schrader | Soetjipto Moeljono	2016-06-01/2018-01-30	Raja Ampat	Indonesia	ID	-0.515559	130.587233	WGS84	30		Eugenia reinwardtiana (Blume) A.Cunn. ex DC.	Plantae	Myrtaceae	species
plant-occurrences_raja-ampat_j-schrader_2020_137	LivingSpecimen	plant-occurrences_raja-ampat_j-schrader_2020_137	Julian Schrader | Soetjipto Moeljono	2016-06-01/2018-01-30	Raja Ampat	Indonesia	ID	-0.515559	130.587233	WGS84	30		Tarenna sambucina (G.Forst.) T.Durand ex Drake	Plantae	Rubiaceae	species
plant-occurrences_raja-ampat_j-schrader_2020_138	LivingSpecimen	plant-occurrences_raja-ampat_j-schrader_2020_138	Julian Schrader | Soetjipto Moeljono	2016-06-01/2018-01-30	Raja Ampat	Indonesia	ID	-0.515559	130.587233	WGS84	30	cf. Maytenus cupularis	Maytenus cupularis Ding Hou	Plantae	Celastraceae	species
plant-occurrences_raja-ampat_j-schrader_2020_139	LivingSpecimen	plant-occurrences_raja-ampat_j-schrader_2020_139	Julian Schrader | Soetjipto Moeljono	2016-06-01/2018-01-30	Raja Ampat	Indonesia	ID	-0.519774	130.583095	WGS84	30		Timonius DC.	Plantae	Rubiaceae	genus
plant-occurrences_raja-ampat_j-schrader_2020_14	LivingSpecimen	plant-occurrences_raja-ampat_j-schrader_2020_14	Julian Schrader | Soetjipto Moeljono	2016-06-01/2018-01-30	Raja Ampat	Indonesia	ID	-0.514338	130.570002	WGS84	30		Severinia lauterbachii Swingle	Plantae	Rutaceae	species
plant-occurrences_raja-ampat_j-schrader_2020_140	LivingSpecimen	plant-occurrences_raja-ampat_j-schrader_2020_140	Julian Schrader | Soetjipto Moeljono	2016-06-01/2018-01-30	Raja Ampat	Indonesia	ID	-0.517399	130.584217	WGS84	30		Wikstroemia androsaemifolia Decne.	Plantae	Thymelaeaceae	species
plant-occurrences_raja-ampat_j-schrader_2020_141	LivingSpecimen	plant-occurrences_raja-ampat_j-schrader_2020_141	Julian Schrader | Soetjipto Moeljono	2016-06-01/2018-01-30	Raja Ampat	Indonesia	ID	-0.517399	130.584217	WGS84	30		Aglaia elaeagnoidea (A.Juss.) Benth.	Plantae	Meliaceae	species
plant-occurrences_raja-ampat_j-schrader_2020_142	LivingSpecimen	plant-occurrences_raja-ampat_j-schrader_2020_142	Julian Schrader | Soetjipto Moeljono	2016-06-01/2018-01-30	Raja Ampat	Indonesia	ID	-0.518895	130.583215	WGS84	30		Rapanea rawacensis (A. DC.) Mez	Plantae	Primulaceae	species
plant-occurrences_raja-ampat_j-schrader_2020_143	LivingSpecimen	plant-occurrences_raja-ampat_j-schrader_2020_143	Julian Schrader | Soetjipto Moeljono	2016-06-01/2018-01-30	Raja Ampat	Indonesia	ID	-0.516057	130.586318	WGS84	30		Phyllanthus praelongipes Airy Shaw & G.L.Webster	Plantae	Phyllanthaceae	species
plant-occurrences_raja-ampat_j-schrader_2020_144	LivingSpecimen	plant-occurrences_raja-ampat_j-schrader_2020_144	Julian Schrader | Soetjipto Moeljono	2016-06-01/2018-01-30	Raja Ampat	Indonesia	ID	-0.516057	130.586318	WGS84	30		Tarenna sambucina (G.Forst.) T.Durand ex Drake	Plantae	Rubiaceae	species
plant-occurrences_raja-ampat_j-schrader_2020_145	LivingSpecimen	plant-occurrences_raja-ampat_j-schrader_2020_145	Julian Schrader | Soetjipto Moeljono	2016-06-01/2018-01-30	Raja Ampat	Indonesia	ID	-0.516057	130.586318	WGS84	30		Calophyllum inophyllum L.	Plantae	Clusiaceae	species
plant-occurrences_raja-ampat_j-schrader_2020_146	LivingSpecimen	plant-occurrences_raja-ampat_j-schrader_2020_146	Julian Schrader | Soetjipto Moeljono	2016-06-01/2018-01-30	Raja Ampat	Indonesia	ID	-0.516057	130.586318	WGS84	30		Timonius DC.	Plantae	Rubiaceae	genus
plant-occurrences_raja-ampat_j-schrader_2020_147	LivingSpecimen	plant-occurrences_raja-ampat_j-schrader_2020_147	Julian Schrader | Soetjipto Moeljono	2016-06-01/2018-01-30	Raja Ampat	Indonesia	ID	-0.516057	130.586318	WGS84	30		Ficus tinctoria G.Forst.	Plantae	Moraceae	species
plant-occurrences_raja-ampat_j-schrader_2020_148	LivingSpecimen	plant-occurrences_raja-ampat_j-schrader_2020_148	Julian Schrader | Soetjipto Moeljono	2016-06-01/2018-01-30	Raja Ampat	Indonesia	ID	-0.516057	130.586318	WGS84	30		Wikstroemia androsaemifolia Decne.	Plantae	Thymelaeaceae	species
plant-occurrences_raja-ampat_j-schrader_2020_149	LivingSpecimen	plant-occurrences_raja-ampat_j-schrader_2020_149	Julian Schrader | Soetjipto Moeljono	2016-06-01/2018-01-30	Raja Ampat	Indonesia	ID	-0.516375	130.587596	WGS84	30		Manilkara Adans.	Plantae	Sapotaceae	genus
plant-occurrences_raja-ampat_j-schrader_2020_15	LivingSpecimen	plant-occurrences_raja-ampat_j-schrader_2020_15	Julian Schrader | Soetjipto Moeljono	2016-06-01/2018-01-30	Raja Ampat	Indonesia	ID	-0.514338	130.570002	WGS84	30		Eugenia reinwardtiana (Blume) A.Cunn. ex DC.	Plantae	Myrtaceae	species
plant-occurrences_raja-ampat_j-schrader_2020_150	LivingSpecimen	plant-occurrences_raja-ampat_j-schrader_2020_150	Julian Schrader | Soetjipto Moeljono	2016-06-01/2018-01-30	Raja Ampat	Indonesia	ID	-0.515429	130.588068	WGS84	30		Eugenia reinwardtiana (Blume) A.Cunn. ex DC.	Plantae	Myrtaceae	species
plant-occurrences_raja-ampat_j-schrader_2020_151	LivingSpecimen	plant-occurrences_raja-ampat_j-schrader_2020_151	Julian Schrader | Soetjipto Moeljono	2016-06-01/2018-01-30	Raja Ampat	Indonesia	ID	-0.517726	130.569355	WGS84	30		Micromelum minutum Wight & Arn.	Plantae	Micromelum	species
plant-occurrences_raja-ampat_j-schrader_2020_152	LivingSpecimen	plant-occurrences_raja-ampat_j-schrader_2020_152	Julian Schrader | Soetjipto Moeljono	2016-06-01/2018-01-30	Raja Ampat	Indonesia	ID	-0.517726	130.569355	WGS84	30		Wikstroemia androsaemifolia Decne.	Plantae	Thymelaeaceae	species
plant-occurrences_raja-ampat_j-schrader_2020_153	LivingSpecimen	plant-occurrences_raja-ampat_j-schrader_2020_153	Julian Schrader | Soetjipto Moeljono	2016-06-01/2018-01-30	Raja Ampat	Indonesia	ID	-0.514186	130.587698	WGS84	30		Rapanea rawacensis (A. DC.) Mez	Plantae	Primulaceae	species
plant-occurrences_raja-ampat_j-schrader_2020_154	LivingSpecimen	plant-occurrences_raja-ampat_j-schrader_2020_154	Julian Schrader | Soetjipto Moeljono	2016-06-01/2018-01-30	Raja Ampat	Indonesia	ID	-0.514186	130.587698	WGS84	30		Aglaia elaeagnoidea (A.Juss.) Benth.	Plantae	Meliaceae	species
plant-occurrences_raja-ampat_j-schrader_2020_155	LivingSpecimen	plant-occurrences_raja-ampat_j-schrader_2020_155	Julian Schrader | Soetjipto Moeljono	2016-06-01/2018-01-30	Raja Ampat	Indonesia	ID	-0.514186	130.587698	WGS84	30		Planchonella obovata (R.Br.) Pierre	Plantae	Sapotaceae	species
plant-occurrences_raja-ampat_j-schrader_2020_156	LivingSpecimen	plant-occurrences_raja-ampat_j-schrader_2020_156	Julian Schrader | Soetjipto Moeljono	2016-06-01/2018-01-30	Raja Ampat	Indonesia	ID	-0.515237	130.568412	WGS84	30		Bikkia gaudichaudiana Brongn.	Plantae	Rubiaceae	species
plant-occurrences_raja-ampat_j-schrader_2020_157	LivingSpecimen	plant-occurrences_raja-ampat_j-schrader_2020_157	Julian Schrader | Soetjipto Moeljono	2016-06-01/2018-01-30	Raja Ampat	Indonesia	ID	-0.517741	130.568678	WGS84	30		Guettarda speciosa L.	Plantae	Rubiaceae	species
plant-occurrences_raja-ampat_j-schrader_2020_158	LivingSpecimen	plant-occurrences_raja-ampat_j-schrader_2020_158	Julian Schrader | Soetjipto Moeljono	2016-06-01/2018-01-30	Raja Ampat	Indonesia	ID	-0.520461	130.5808	WGS84	30		Rapanea rawacensis (A. DC.) Mez	Plantae	Primulaceae	species
plant-occurrences_raja-ampat_j-schrader_2020_159	LivingSpecimen	plant-occurrences_raja-ampat_j-schrader_2020_159	Julian Schrader | Soetjipto Moeljono	2016-06-01/2018-01-30	Raja Ampat	Indonesia	ID	-0.520461	130.5808	WGS84	30		Exocarpos latifolius R.Br.	Plantae	Santalaceae	species
plant-occurrences_raja-ampat_j-schrader_2020_16	LivingSpecimen	plant-occurrences_raja-ampat_j-schrader_2020_16	Julian Schrader | Soetjipto Moeljono	2016-06-01/2018-01-30	Raja Ampat	Indonesia	ID	-0.514338	130.570002	WGS84	30		Intsia bijuga (Colebr.) Kuntze	Plantae	Leguminosae	species
plant-occurrences_raja-ampat_j-schrader_2020_160	LivingSpecimen	plant-occurrences_raja-ampat_j-schrader_2020_160	Julian Schrader | Soetjipto Moeljono	2016-06-01/2018-01-30	Raja Ampat	Indonesia	ID	-0.520461	130.5808	WGS84	30		Mimusops elengi L.	Plantae	Sapotaceae	species
plant-occurrences_raja-ampat_j-schrader_2020_161	LivingSpecimen	plant-occurrences_raja-ampat_j-schrader_2020_161	Julian Schrader | Soetjipto Moeljono	2016-06-01/2018-01-30	Raja Ampat	Indonesia	ID	-0.517484	130.57502	WGS84	30		Pemphis acidula J.R. Forst. & G. Forst.	Plantae	Lythraceae	species
plant-occurrences_raja-ampat_j-schrader_2020_162	LivingSpecimen	plant-occurrences_raja-ampat_j-schrader_2020_162	Julian Schrader | Soetjipto Moeljono	2016-06-01/2018-01-30	Raja Ampat	Indonesia	ID	-0.515251	130.568484	WGS84	30		Eugenia reinwardtiana (Blume) A.Cunn. ex DC.	Plantae	Myrtaceae	species
plant-occurrences_raja-ampat_j-schrader_2020_163	LivingSpecimen	plant-occurrences_raja-ampat_j-schrader_2020_163	Julian Schrader | Soetjipto Moeljono	2016-06-01/2018-01-30	Raja Ampat	Indonesia	ID	-0.516626	130.572132	WGS84	30		Rapanea rawacensis (A. DC.) Mez	Plantae	Primulaceae	species
plant-occurrences_raja-ampat_j-schrader_2020_164	LivingSpecimen	plant-occurrences_raja-ampat_j-schrader_2020_164	Julian Schrader | Soetjipto Moeljono	2016-06-01/2018-01-30	Raja Ampat	Indonesia	ID	-0.514338	130.570002	WGS84	30		Calophyllum inophyllum L.	Plantae	Clusiaceae	species
plant-occurrences_raja-ampat_j-schrader_2020_165	LivingSpecimen	plant-occurrences_raja-ampat_j-schrader_2020_165	Julian Schrader | Soetjipto Moeljono	2016-06-01/2018-01-30	Raja Ampat	Indonesia	ID	-0.516784	130.571887	WGS84	30		Ficus prasinicarpa Elmer	Plantae	Moraceae	species
plant-occurrences_raja-ampat_j-schrader_2020_166	LivingSpecimen	plant-occurrences_raja-ampat_j-schrader_2020_166	Julian Schrader | Soetjipto Moeljono	2016-06-01/2018-01-30	Raja Ampat	Indonesia	ID	-0.51154	130.562918	WGS84	30		Phyllanthus praelongipes Airy Shaw & G.L.Webster	Plantae	Phyllanthaceae	species
plant-occurrences_raja-ampat_j-schrader_2020_167	LivingSpecimen	plant-occurrences_raja-ampat_j-schrader_2020_167	Julian Schrader | Soetjipto Moeljono	2016-06-01/2018-01-30	Raja Ampat	Indonesia	ID	-0.51154	130.562918	WGS84	30		Decaspermum bracteatum (Roxb.) A.J.Scott	Plantae	Myrtaceae	species
plant-occurrences_raja-ampat_j-schrader_2020_168	LivingSpecimen	plant-occurrences_raja-ampat_j-schrader_2020_168	Julian Schrader | Soetjipto Moeljono	2016-06-01/2018-01-30	Raja Ampat	Indonesia	ID	-0.509643	130.59385	WGS84	30		Timonius DC.	Plantae	Rubiaceae	genus
plant-occurrences_raja-ampat_j-schrader_2020_169	LivingSpecimen	plant-occurrences_raja-ampat_j-schrader_2020_169	Julian Schrader | Soetjipto Moeljono	2016-06-01/2018-01-30	Raja Ampat	Indonesia	ID	-0.515559	130.587233	WGS84	30		Calophyllum vexans P.F.Stevens	Plantae	Clusiaceae	species
plant-occurrences_raja-ampat_j-schrader_2020_17	LivingSpecimen	plant-occurrences_raja-ampat_j-schrader_2020_17	Julian Schrader | Soetjipto Moeljono	2016-06-01/2018-01-30	Raja Ampat	Indonesia	ID	-0.516784	130.571887	WGS84	30		Timonius DC.	Plantae	Rubiaceae	genus
plant-occurrences_raja-ampat_j-schrader_2020_170	LivingSpecimen	plant-occurrences_raja-ampat_j-schrader_2020_170	Julian Schrader | Soetjipto Moeljono	2016-06-01/2018-01-30	Raja Ampat	Indonesia	ID	-0.519774	130.583095	WGS84	30		Calophyllum inophyllum L.	Plantae	Clusiaceae	species
plant-occurrences_raja-ampat_j-schrader_2020_171	LivingSpecimen	plant-occurrences_raja-ampat_j-schrader_2020_171	Julian Schrader | Soetjipto Moeljono	2016-06-01/2018-01-30	Raja Ampat	Indonesia	ID	-0.517399	130.584217	WGS84	30		Tarenna sambucina (G.Forst.) T.Durand ex Drake	Plantae	Rubiaceae	species
plant-occurrences_raja-ampat_j-schrader_2020_172	LivingSpecimen	plant-occurrences_raja-ampat_j-schrader_2020_172	Julian Schrader | Soetjipto Moeljono	2016-06-01/2018-01-30	Raja Ampat	Indonesia	ID	-0.512834	130.587456	WGS84	30		Rapanea rawacensis (A. DC.) Mez	Plantae	Primulaceae	species
plant-occurrences_raja-ampat_j-schrader_2020_173	LivingSpecimen	plant-occurrences_raja-ampat_j-schrader_2020_173	Julian Schrader | Soetjipto Moeljono	2016-06-01/2018-01-30	Raja Ampat	Indonesia	ID	-0.518895	130.583215	WGS84	30		Calophyllum inophyllum L.	Plantae	Clusiaceae	species
plant-occurrences_raja-ampat_j-schrader_2020_174	LivingSpecimen	plant-occurrences_raja-ampat_j-schrader_2020_174	Julian Schrader | Soetjipto Moeljono	2016-06-01/2018-01-30	Raja Ampat	Indonesia	ID	-0.518895	130.583215	WGS84	30		Canarium oleosum (Lam.) Engl.	Plantae	Burseraceae	species
plant-occurrences_raja-ampat_j-schrader_2020_175	LivingSpecimen	plant-occurrences_raja-ampat_j-schrader_2020_175	Julian Schrader | Soetjipto Moeljono	2016-06-01/2018-01-30	Raja Ampat	Indonesia	ID	-0.516375	130.587596	WGS84	30		Allophylus cobbe (L.) Raeusch.	Plantae	Sapindaceae	species
plant-occurrences_raja-ampat_j-schrader_2020_176	LivingSpecimen	plant-occurrences_raja-ampat_j-schrader_2020_176	Julian Schrader | Soetjipto Moeljono	2016-06-01/2018-01-30	Raja Ampat	Indonesia	ID	-0.516375	130.587596	WGS84	30		Ficus tinctoria G.Forst.	Plantae	Moraceae	species
plant-occurrences_raja-ampat_j-schrader_2020_177	LivingSpecimen	plant-occurrences_raja-ampat_j-schrader_2020_177	Julian Schrader | Soetjipto Moeljono	2016-06-01/2018-01-30	Raja Ampat	Indonesia	ID	-0.516375	130.587596	WGS84	30		Exocarpos latifolius R.Br.	Plantae	Santalaceae	species
plant-occurrences_raja-ampat_j-schrader_2020_178	LivingSpecimen	plant-occurrences_raja-ampat_j-schrader_2020_178	Julian Schrader | Soetjipto Moeljono	2016-06-01/2018-01-30	Raja Ampat	Indonesia	ID	-0.516375	130.587596	WGS84	30		Severinia lauterbachii Swingle	Plantae	Rutaceae	species
plant-occurrences_raja-ampat_j-schrader_2020_18	LivingSpecimen	plant-occurrences_raja-ampat_j-schrader_2020_18	Julian Schrader | Soetjipto Moeljono	2016-06-01/2018-01-30	Raja Ampat	Indonesia	ID	-0.516784	130.571887	WGS84	30		Wikstroemia androsaemifolia Decne.	Plantae	Thymelaeaceae	species
plant-occurrences_raja-ampat_j-schrader_2020_181	LivingSpecimen	plant-occurrences_raja-ampat_j-schrader_2020_181	Julian Schrader | Soetjipto Moeljono	2016-06-01/2018-01-30	Raja Ampat	Indonesia	ID	-0.515429	130.588068	WGS84	30		Diospyros maritima Blume	Plantae	Ebenaceae	species
plant-occurrences_raja-ampat_j-schrader_2020_182	LivingSpecimen	plant-occurrences_raja-ampat_j-schrader_2020_182	Julian Schrader | Soetjipto Moeljono	2016-06-01/2018-01-30	Raja Ampat	Indonesia	ID	-0.515429	130.588068	WGS84	30		Aglaia elaeagnoidea (A.Juss.) Benth.	Plantae	Meliaceae	species
plant-occurrences_raja-ampat_j-schrader_2020_183	LivingSpecimen	plant-occurrences_raja-ampat_j-schrader_2020_183	Julian Schrader | Soetjipto Moeljono	2016-06-01/2018-01-30	Raja Ampat	Indonesia	ID	-0.517726	130.569355	WGS84	30		Geniostoma rupestre J.R.Forst. & G.Forst.	Plantae	Loganiaceae	species
plant-occurrences_raja-ampat_j-schrader_2020_185	LivingSpecimen	plant-occurrences_raja-ampat_j-schrader_2020_185	Julian Schrader | Soetjipto Moeljono	2016-06-01/2018-01-30	Raja Ampat	Indonesia	ID	-0.517726	130.569355	WGS84	30		Exocarpos latifolius R.Br.	Plantae	Santalaceae	species
plant-occurrences_raja-ampat_j-schrader_2020_186	LivingSpecimen	plant-occurrences_raja-ampat_j-schrader_2020_186	Julian Schrader | Soetjipto Moeljono	2016-06-01/2018-01-30	Raja Ampat	Indonesia	ID	-0.514186	130.587698	WGS84	30		Gnetum gnemon L.	Plantae	Gnetaceae	species
plant-occurrences_raja-ampat_j-schrader_2020_187	LivingSpecimen	plant-occurrences_raja-ampat_j-schrader_2020_187	Julian Schrader | Soetjipto Moeljono	2016-06-01/2018-01-30	Raja Ampat	Indonesia	ID	-0.514186	130.587698	WGS84	30		Eugenia reinwardtiana (Blume) A.Cunn. ex DC.	Plantae	Myrtaceae	species
plant-occurrences_raja-ampat_j-schrader_2020_188	LivingSpecimen	plant-occurrences_raja-ampat_j-schrader_2020_188	Julian Schrader | Soetjipto Moeljono	2016-06-01/2018-01-30	Raja Ampat	Indonesia	ID	-0.516095	130.583098	WGS84	30		Timonius DC.	Plantae	Rubiaceae	genus
plant-occurrences_raja-ampat_j-schrader_2020_189	LivingSpecimen	plant-occurrences_raja-ampat_j-schrader_2020_189	Julian Schrader | Soetjipto Moeljono	2016-06-01/2018-01-30	Raja Ampat	Indonesia	ID	-0.520461	130.5808	WGS84	30		Diospyros maritima Blume	Plantae	Ebenaceae	species
plant-occurrences_raja-ampat_j-schrader_2020_19	LivingSpecimen	plant-occurrences_raja-ampat_j-schrader_2020_19	Julian Schrader | Soetjipto Moeljono	2016-06-01/2018-01-30	Raja Ampat	Indonesia	ID	-0.516784	130.571887	WGS84	30		Diospyros maritima Blume	Plantae	Ebenaceae	species
plant-occurrences_raja-ampat_j-schrader_2020_190	LivingSpecimen	plant-occurrences_raja-ampat_j-schrader_2020_190	Julian Schrader | Soetjipto Moeljono	2016-06-01/2018-01-30	Raja Ampat	Indonesia	ID	-0.517587	130.568534	WGS84	30		Intsia bijuga (Colebr.) Kuntze	Plantae	Leguminosae	species
plant-occurrences_raja-ampat_j-schrader_2020_191	LivingSpecimen	plant-occurrences_raja-ampat_j-schrader_2020_191	Julian Schrader | Soetjipto Moeljono	2016-06-01/2018-01-30	Raja Ampat	Indonesia	ID	-0.517587	130.568534	WGS84	30		Diospyros maritima Blume	Plantae	Ebenaceae	species
plant-occurrences_raja-ampat_j-schrader_2020_192	LivingSpecimen	plant-occurrences_raja-ampat_j-schrader_2020_192	Julian Schrader | Soetjipto Moeljono	2016-06-01/2018-01-30	Raja Ampat	Indonesia	ID	-0.515251	130.568484	WGS84	30		Timonius DC.	Plantae	Rubiaceae	genus
plant-occurrences_raja-ampat_j-schrader_2020_193	LivingSpecimen	plant-occurrences_raja-ampat_j-schrader_2020_193	Julian Schrader | Soetjipto Moeljono	2016-06-01/2018-01-30	Raja Ampat	Indonesia	ID	-0.516626	130.572132	WGS84	30		Guettarda speciosa L.	Plantae	Rubiaceae	species
plant-occurrences_raja-ampat_j-schrader_2020_194	LivingSpecimen	plant-occurrences_raja-ampat_j-schrader_2020_194	Julian Schrader | Soetjipto Moeljono	2016-06-01/2018-01-30	Raja Ampat	Indonesia	ID	-0.514338	130.570002	WGS84	30		Rapanea rawacensis (A. DC.) Mez	Plantae	Primulaceae	species
plant-occurrences_raja-ampat_j-schrader_2020_195	LivingSpecimen	plant-occurrences_raja-ampat_j-schrader_2020_195	Julian Schrader | Soetjipto Moeljono	2016-06-01/2018-01-30	Raja Ampat	Indonesia	ID	-0.51154	130.562918	WGS84	30		Tarenna sambucina (G.Forst.) T.Durand ex Drake	Plantae	Rubiaceae	species
plant-occurrences_raja-ampat_j-schrader_2020_196	LivingSpecimen	plant-occurrences_raja-ampat_j-schrader_2020_196	Julian Schrader | Soetjipto Moeljono	2016-06-01/2018-01-30	Raja Ampat	Indonesia	ID	-0.51154	130.562918	WGS84	30		Morinda citrifolia L.	Plantae	Rubiaceae	species
plant-occurrences_raja-ampat_j-schrader_2020_197	LivingSpecimen	plant-occurrences_raja-ampat_j-schrader_2020_197	Julian Schrader | Soetjipto Moeljono	2016-06-01/2018-01-30	Raja Ampat	Indonesia	ID	-0.512876	130.560728	WGS84	30		Planchonella obovata (R.Br.) Pierre	Plantae	Sapotaceae	species
plant-occurrences_raja-ampat_j-schrader_2020_198	LivingSpecimen	plant-occurrences_raja-ampat_j-schrader_2020_198	Julian Schrader | Soetjipto Moeljono	2016-06-01/2018-01-30	Raja Ampat	Indonesia	ID	-0.521507	130.580747	WGS84	30		Geijera Schott	Plantae	Rutaceae	genus
plant-occurrences_raja-ampat_j-schrader_2020_199	LivingSpecimen	plant-occurrences_raja-ampat_j-schrader_2020_199	Julian Schrader | Soetjipto Moeljono	2016-06-01/2018-01-30	Raja Ampat	Indonesia	ID	-0.519774	130.583095	WGS84	30	cf. Maytenus cupularis	Maytenus cupularis Ding Hou	Plantae	Celastraceae	species
plant-occurrences_raja-ampat_j-schrader_2020_2	LivingSpecimen	plant-occurrences_raja-ampat_j-schrader_2020_2	Julian Schrader | Soetjipto Moeljono	2016-06-01/2018-01-30	Raja Ampat	Indonesia	ID	-0.520461	130.5808	WGS84	30		Spathiostemon javensis Blume	Plantae	Euphorbiaceae	species
plant-occurrences_raja-ampat_j-schrader_2020_20	LivingSpecimen	plant-occurrences_raja-ampat_j-schrader_2020_20	Julian Schrader | Soetjipto Moeljono	2016-06-01/2018-01-30	Raja Ampat	Indonesia	ID	-0.516784	130.571887	WGS84	30		Planchonella obovata (R.Br.) Pierre	Plantae	Sapotaceae	species
plant-occurrences_raja-ampat_j-schrader_2020_200	LivingSpecimen	plant-occurrences_raja-ampat_j-schrader_2020_200	Julian Schrader | Soetjipto Moeljono	2016-06-01/2018-01-30	Raja Ampat	Indonesia	ID	-0.517399	130.584217	WGS84	30		Exocarpos latifolius R.Br.	Plantae	Santalaceae	species
plant-occurrences_raja-ampat_j-schrader_2020_201	LivingSpecimen	plant-occurrences_raja-ampat_j-schrader_2020_201	Julian Schrader | Soetjipto Moeljono	2016-06-01/2018-01-30	Raja Ampat	Indonesia	ID	-0.517399	130.584217	WGS84	30		Ixora timorensis Decne.	Plantae	Rubiaceae	species
plant-occurrences_raja-ampat_j-schrader_2020_202	LivingSpecimen	plant-occurrences_raja-ampat_j-schrader_2020_202	Julian Schrader | Soetjipto Moeljono	2016-06-01/2018-01-30	Raja Ampat	Indonesia	ID	-0.518895	130.583215	WGS84	30		Exocarpos latifolius R.Br.	Plantae	Santalaceae	species
plant-occurrences_raja-ampat_j-schrader_2020_203	LivingSpecimen	plant-occurrences_raja-ampat_j-schrader_2020_203	Julian Schrader | Soetjipto Moeljono	2016-06-01/2018-01-30	Raja Ampat	Indonesia	ID	-0.518895	130.583215	WGS84	30		Morinda citrifolia L.	Plantae	Rubiaceae	species
plant-occurrences_raja-ampat_j-schrader_2020_204	LivingSpecimen	plant-occurrences_raja-ampat_j-schrader_2020_204	Julian Schrader | Soetjipto Moeljono	2016-06-01/2018-01-30	Raja Ampat	Indonesia	ID	-0.516375	130.587596	WGS84	30		Eugenia reinwardtiana (Blume) A.Cunn. ex DC.	Plantae	Myrtaceae	species
plant-occurrences_raja-ampat_j-schrader_2020_205	LivingSpecimen	plant-occurrences_raja-ampat_j-schrader_2020_205	Julian Schrader | Soetjipto Moeljono	2016-06-01/2018-01-30	Raja Ampat	Indonesia	ID	-0.516375	130.587596	WGS84	30		Cupaniopsis Radlk.	Plantae	Sapindaceae	genus
plant-occurrences_raja-ampat_j-schrader_2020_206	LivingSpecimen	plant-occurrences_raja-ampat_j-schrader_2020_206	Julian Schrader | Soetjipto Moeljono	2016-06-01/2018-01-30	Raja Ampat	Indonesia	ID	-0.515429	130.588068	WGS84	30		Tarenna sambucina (G.Forst.) T.Durand ex Drake	Plantae	Rubiaceae	species
plant-occurrences_raja-ampat_j-schrader_2020_207	LivingSpecimen	plant-occurrences_raja-ampat_j-schrader_2020_207	Julian Schrader | Soetjipto Moeljono	2016-06-01/2018-01-30	Raja Ampat	Indonesia	ID	-0.514186	130.587698	WGS84	30		Guettarda speciosa L.	Plantae	Rubiaceae	species
plant-occurrences_raja-ampat_j-schrader_2020_208	LivingSpecimen	plant-occurrences_raja-ampat_j-schrader_2020_208	Julian Schrader | Soetjipto Moeljono	2016-06-01/2018-01-30	Raja Ampat	Indonesia	ID	-0.514186	130.587698	WGS84	30		Wikstroemia androsaemifolia Decne.	Plantae	Thymelaeaceae	species
plant-occurrences_raja-ampat_j-schrader_2020_209	LivingSpecimen	plant-occurrences_raja-ampat_j-schrader_2020_209	Julian Schrader | Soetjipto Moeljono	2016-06-01/2018-01-30	Raja Ampat	Indonesia	ID	-0.517587	130.568534	WGS84	30		Calophyllum inophyllum L.	Plantae	Clusiaceae	species
plant-occurrences_raja-ampat_j-schrader_2020_21	LivingSpecimen	plant-occurrences_raja-ampat_j-schrader_2020_21	Julian Schrader | Soetjipto Moeljono	2016-06-01/2018-01-30	Raja Ampat	Indonesia	ID	-0.516795	130.570633	WGS84	30		Eugenia reinwardtiana (Blume) A.Cunn. ex DC.	Plantae	Myrtaceae	species
plant-occurrences_raja-ampat_j-schrader_2020_210	LivingSpecimen	plant-occurrences_raja-ampat_j-schrader_2020_210	Julian Schrader | Soetjipto Moeljono	2016-06-01/2018-01-30	Raja Ampat	Indonesia	ID	-0.516626	130.572132	WGS84	30		Phyllanthus praelongipes Airy Shaw & G.L.Webster	Plantae	Phyllanthaceae	species
plant-occurrences_raja-ampat_j-schrader_2020_211	LivingSpecimen	plant-occurrences_raja-ampat_j-schrader_2020_211	Julian Schrader | Soetjipto Moeljono	2016-06-01/2018-01-30	Raja Ampat	Indonesia	ID	-0.514338	130.570002	WGS84	30		Diospyros maritima Blume	Plantae	Ebenaceae	species
plant-occurrences_raja-ampat_j-schrader_2020_212	LivingSpecimen	plant-occurrences_raja-ampat_j-schrader_2020_212	Julian Schrader | Soetjipto Moeljono	2016-06-01/2018-01-30	Raja Ampat	Indonesia	ID	-0.516795	130.570633	WGS84	30		Diospyros maritima Blume	Plantae	Ebenaceae	species
plant-occurrences_raja-ampat_j-schrader_2020_213	LivingSpecimen	plant-occurrences_raja-ampat_j-schrader_2020_213	Julian Schrader | Soetjipto Moeljono	2016-06-01/2018-01-30	Raja Ampat	Indonesia	ID	-0.51154	130.562918	WGS84	30		Exocarpos latifolius R.Br.	Plantae	Santalaceae	species
plant-occurrences_raja-ampat_j-schrader_2020_214	LivingSpecimen	plant-occurrences_raja-ampat_j-schrader_2020_214	Julian Schrader | Soetjipto Moeljono	2016-06-01/2018-01-30	Raja Ampat	Indonesia	ID	-0.517444	130.574433	WGS84	30		Planchonella obovata (R.Br.) Pierre	Plantae	Sapotaceae	species
plant-occurrences_raja-ampat_j-schrader_2020_215	LivingSpecimen	plant-occurrences_raja-ampat_j-schrader_2020_215	Julian Schrader | Soetjipto Moeljono	2016-06-01/2018-01-30	Raja Ampat	Indonesia	ID	-0.521507	130.580747	WGS84	30		Ixora timorensis Decne.	Plantae	Rubiaceae	species
plant-occurrences_raja-ampat_j-schrader_2020_216	LivingSpecimen	plant-occurrences_raja-ampat_j-schrader_2020_216	Julian Schrader | Soetjipto Moeljono	2016-06-01/2018-01-30	Raja Ampat	Indonesia	ID	-0.517399	130.584217	WGS84	30		Gnetum gnemon L.	Plantae	Gnetaceae	species
plant-occurrences_raja-ampat_j-schrader_2020_217	LivingSpecimen	plant-occurrences_raja-ampat_j-schrader_2020_217	Julian Schrader | Soetjipto Moeljono	2016-06-01/2018-01-30	Raja Ampat	Indonesia	ID	-0.516057	130.586318	WGS84	30		Calophyllum vexans P.F.Stevens	Plantae	Clusiaceae	species
plant-occurrences_raja-ampat_j-schrader_2020_218	LivingSpecimen	plant-occurrences_raja-ampat_j-schrader_2020_218	Julian Schrader | Soetjipto Moeljono	2016-06-01/2018-01-30	Raja Ampat	Indonesia	ID	-0.516375	130.587596	WGS84	30		Ixora timorensis Decne.	Plantae	Rubiaceae	species
plant-occurrences_raja-ampat_j-schrader_2020_219	LivingSpecimen	plant-occurrences_raja-ampat_j-schrader_2020_219	Julian Schrader | Soetjipto Moeljono	2016-06-01/2018-01-30	Raja Ampat	Indonesia	ID	-0.516375	130.587596	WGS84	30		Diospyros maritima Blume	Plantae	Ebenaceae	species
plant-occurrences_raja-ampat_j-schrader_2020_22	LivingSpecimen	plant-occurrences_raja-ampat_j-schrader_2020_22	Julian Schrader | Soetjipto Moeljono	2016-06-01/2018-01-30	Raja Ampat	Indonesia	ID	-0.516795	130.570633	WGS84	30		Tarenna sambucina (G.Forst.) T.Durand ex Drake	Plantae	Rubiaceae	species
plant-occurrences_raja-ampat_j-schrader_2020_220	LivingSpecimen	plant-occurrences_raja-ampat_j-schrader_2020_220	Julian Schrader | Soetjipto Moeljono	2016-06-01/2018-01-30	Raja Ampat	Indonesia	ID	-0.515429	130.588068	WGS84	30		Decaspermum bracteatum (Roxb.) A.J.Scott	Plantae	Myrtaceae	species
plant-occurrences_raja-ampat_j-schrader_2020_221	LivingSpecimen	plant-occurrences_raja-ampat_j-schrader_2020_221	Julian Schrader | Soetjipto Moeljono	2016-06-01/2018-01-30	Raja Ampat	Indonesia	ID	-0.517726	130.569355	WGS84	30		Intsia bijuga (Colebr.) Kuntze	Plantae	Leguminosae	species
plant-occurrences_raja-ampat_j-schrader_2020_222	LivingSpecimen	plant-occurrences_raja-ampat_j-schrader_2020_222	Julian Schrader | Soetjipto Moeljono	2016-06-01/2018-01-30	Raja Ampat	Indonesia	ID	-0.517726	130.569355	WGS84	30		Planchonella obovata (R.Br.) Pierre	Plantae	Sapotaceae	species
plant-occurrences_raja-ampat_j-schrader_2020_223	LivingSpecimen	plant-occurrences_raja-ampat_j-schrader_2020_223	Julian Schrader | Soetjipto Moeljono	2016-06-01/2018-01-30	Raja Ampat	Indonesia	ID	-0.517726	130.569355	WGS84	30		Tarenna sambucina (G.Forst.) T.Durand ex Drake	Plantae	Rubiaceae	species
plant-occurrences_raja-ampat_j-schrader_2020_225	LivingSpecimen	plant-occurrences_raja-ampat_j-schrader_2020_225	Julian Schrader | Soetjipto Moeljono	2016-06-01/2018-01-30	Raja Ampat	Indonesia	ID	-0.517649	130.584401	WGS84	30		Glochidion castaneum Airy Shaw	Plantae	Phyllanthaceae	species
plant-occurrences_raja-ampat_j-schrader_2020_226	LivingSpecimen	plant-occurrences_raja-ampat_j-schrader_2020_226	Julian Schrader | Soetjipto Moeljono	2016-06-01/2018-01-30	Raja Ampat	Indonesia	ID	-0.516095	130.583098	WGS84	30		Tarenna sambucina (G.Forst.) T.Durand ex Drake	Plantae	Rubiaceae	species
plant-occurrences_raja-ampat_j-schrader_2020_227	LivingSpecimen	plant-occurrences_raja-ampat_j-schrader_2020_227	Julian Schrader | Soetjipto Moeljono	2016-06-01/2018-01-30	Raja Ampat	Indonesia	ID	-0.516095	130.583098	WGS84	30		Cupaniopsis Radlk.	Plantae	Sapindaceae	genus
plant-occurrences_raja-ampat_j-schrader_2020_229	LivingSpecimen	plant-occurrences_raja-ampat_j-schrader_2020_229	Julian Schrader | Soetjipto Moeljono	2016-06-01/2018-01-30	Raja Ampat	Indonesia	ID	-0.520461	130.5808	WGS84	30		Intsia bijuga (Colebr.) Kuntze	Plantae	Leguminosae	species
plant-occurrences_raja-ampat_j-schrader_2020_23	LivingSpecimen	plant-occurrences_raja-ampat_j-schrader_2020_23	Julian Schrader | Soetjipto Moeljono	2016-06-01/2018-01-30	Raja Ampat	Indonesia	ID	-0.51154	130.562918	WGS84	30		Wikstroemia androsaemifolia Decne.	Plantae	Thymelaeaceae	species
plant-occurrences_raja-ampat_j-schrader_2020_230	LivingSpecimen	plant-occurrences_raja-ampat_j-schrader_2020_230	Julian Schrader | Soetjipto Moeljono	2016-06-01/2018-01-30	Raja Ampat	Indonesia	ID	-0.517587	130.568534	WGS84	30		Phyllanthus praelongipes Airy Shaw & G.L.Webster	Plantae	Phyllanthaceae	species
plant-occurrences_raja-ampat_j-schrader_2020_231	LivingSpecimen	plant-occurrences_raja-ampat_j-schrader_2020_231	Julian Schrader | Soetjipto Moeljono	2016-06-01/2018-01-30	Raja Ampat	Indonesia	ID	-0.515023	130.569425	WGS84	30		Cupaniopsis Radlk.	Plantae	Sapindaceae	genus
plant-occurrences_raja-ampat_j-schrader_2020_232	LivingSpecimen	plant-occurrences_raja-ampat_j-schrader_2020_232	Julian Schrader | Soetjipto Moeljono	2016-06-01/2018-01-30	Raja Ampat	Indonesia	ID	-0.515023	130.569425	WGS84	30		Planchonella obovata (R.Br.) Pierre	Plantae	Sapotaceae	species
plant-occurrences_raja-ampat_j-schrader_2020_233	LivingSpecimen	plant-occurrences_raja-ampat_j-schrader_2020_233	Julian Schrader | Soetjipto Moeljono	2016-06-01/2018-01-30	Raja Ampat	Indonesia	ID	-0.515023	130.569425	WGS84	30		Exocarpos latifolius R.Br.	Plantae	Santalaceae	species
plant-occurrences_raja-ampat_j-schrader_2020_234	LivingSpecimen	plant-occurrences_raja-ampat_j-schrader_2020_234	Julian Schrader | Soetjipto Moeljono	2016-06-01/2018-01-30	Raja Ampat	Indonesia	ID	-0.516626	130.572132	WGS84	30		Eugenia reinwardtiana (Blume) A.Cunn. ex DC.	Plantae	Myrtaceae	species
plant-occurrences_raja-ampat_j-schrader_2020_235	LivingSpecimen	plant-occurrences_raja-ampat_j-schrader_2020_235	Julian Schrader | Soetjipto Moeljono	2016-06-01/2018-01-30	Raja Ampat	Indonesia	ID	-0.514338	130.570002	WGS84	30		Tarenna sambucina (G.Forst.) T.Durand ex Drake	Plantae	Rubiaceae	species
plant-occurrences_raja-ampat_j-schrader_2020_236	LivingSpecimen	plant-occurrences_raja-ampat_j-schrader_2020_236	Julian Schrader | Soetjipto Moeljono	2016-06-01/2018-01-30	Raja Ampat	Indonesia	ID	-0.516795	130.570633	WGS84	30		Exocarpos latifolius R.Br.	Plantae	Santalaceae	species
plant-occurrences_raja-ampat_j-schrader_2020_237	LivingSpecimen	plant-occurrences_raja-ampat_j-schrader_2020_237	Julian Schrader | Soetjipto Moeljono	2016-06-01/2018-01-30	Raja Ampat	Indonesia	ID	-0.506466	130.593247	WGS84	30		Planchonella obovata (R.Br.) Pierre	Plantae	Sapotaceae	species
plant-occurrences_raja-ampat_j-schrader_2020_238	LivingSpecimen	plant-occurrences_raja-ampat_j-schrader_2020_238	Julian Schrader | Soetjipto Moeljono	2016-06-01/2018-01-30	Raja Ampat	Indonesia	ID	-0.515559	130.587233	WGS84	30		Ixora timorensis Decne.	Plantae	Rubiaceae	species
plant-occurrences_raja-ampat_j-schrader_2020_239	LivingSpecimen	plant-occurrences_raja-ampat_j-schrader_2020_239	Julian Schrader | Soetjipto Moeljono	2016-06-01/2018-01-30	Raja Ampat	Indonesia	ID	-0.521507	130.580747	WGS84	30		Exocarpos latifolius R.Br.	Plantae	Santalaceae	species
plant-occurrences_raja-ampat_j-schrader_2020_24	LivingSpecimen	plant-occurrences_raja-ampat_j-schrader_2020_24	Julian Schrader | Soetjipto Moeljono	2016-06-01/2018-01-30	Raja Ampat	Indonesia	ID	-0.51154	130.562918	WGS84	30		Planchonella obovata (R.Br.) Pierre	Plantae	Sapotaceae	species
plant-occurrences_raja-ampat_j-schrader_2020_240	LivingSpecimen	plant-occurrences_raja-ampat_j-schrader_2020_240	Julian Schrader | Soetjipto Moeljono	2016-06-01/2018-01-30	Raja Ampat	Indonesia	ID	-0.519774	130.583095	WGS84	30		Calophyllum vexans P.F.Stevens	Plantae	Clusiaceae	species
plant-occurrences_raja-ampat_j-schrader_2020_241	LivingSpecimen	plant-occurrences_raja-ampat_j-schrader_2020_241	Julian Schrader | Soetjipto Moeljono	2016-06-01/2018-01-30	Raja Ampat	Indonesia	ID	-0.512834	130.587456	WGS84	30		Ficus microcarpa L.f.	Plantae	Moraceae	species
plant-occurrences_raja-ampat_j-schrader_2020_242	LivingSpecimen	plant-occurrences_raja-ampat_j-schrader_2020_242	Julian Schrader | Soetjipto Moeljono	2016-06-01/2018-01-30	Raja Ampat	Indonesia	ID	-0.516057	130.586318	WGS84	30		Diospyros maritima Blume	Plantae	Ebenaceae	species
plant-occurrences_raja-ampat_j-schrader_2020_243	LivingSpecimen	plant-occurrences_raja-ampat_j-schrader_2020_243	Julian Schrader | Soetjipto Moeljono	2016-06-01/2018-01-30	Raja Ampat	Indonesia	ID	-0.516057	130.586318	WGS84	30		Aglaia elaeagnoidea (A.Juss.) Benth.	Plantae	Meliaceae	species
plant-occurrences_raja-ampat_j-schrader_2020_244	LivingSpecimen	plant-occurrences_raja-ampat_j-schrader_2020_244	Julian Schrader | Soetjipto Moeljono	2016-06-01/2018-01-30	Raja Ampat	Indonesia	ID	-0.516375	130.587596	WGS84	30		Buchanania arborescens (Blume) Blume	Plantae	Anacardiaceae	species
plant-occurrences_raja-ampat_j-schrader_2020_245	LivingSpecimen	plant-occurrences_raja-ampat_j-schrader_2020_245	Julian Schrader | Soetjipto Moeljono	2016-06-01/2018-01-30	Raja Ampat	Indonesia	ID	-0.516615	130.572347	WGS84	30		Ficus microcarpa L.f.	Plantae	Moraceae	species
plant-occurrences_raja-ampat_j-schrader_2020_246	LivingSpecimen	plant-occurrences_raja-ampat_j-schrader_2020_246	Julian Schrader | Soetjipto Moeljono	2016-06-01/2018-01-30	Raja Ampat	Indonesia	ID	-0.516095	130.583098	WGS84	30		Wikstroemia androsaemifolia Decne.	Plantae	Thymelaeaceae	species
plant-occurrences_raja-ampat_j-schrader_2020_247	LivingSpecimen	plant-occurrences_raja-ampat_j-schrader_2020_247	Julian Schrader | Soetjipto Moeljono	2016-06-01/2018-01-30	Raja Ampat	Indonesia	ID	-0.520461	130.5808	WGS84	30		Decaspermum bracteatum (Roxb.) A.J.Scott	Plantae	Myrtaceae	species
plant-occurrences_raja-ampat_j-schrader_2020_248	LivingSpecimen	plant-occurrences_raja-ampat_j-schrader_2020_248	Julian Schrader | Soetjipto Moeljono	2016-06-01/2018-01-30	Raja Ampat	Indonesia	ID	-0.515251	130.568484	WGS84	30		Intsia bijuga (Colebr.) Kuntze	Plantae	Leguminosae	species
plant-occurrences_raja-ampat_j-schrader_2020_249	LivingSpecimen	plant-occurrences_raja-ampat_j-schrader_2020_249	Julian Schrader | Soetjipto Moeljono	2016-06-01/2018-01-30	Raja Ampat	Indonesia	ID	-0.515023	130.569425	WGS84	30		Intsia bijuga (Colebr.) Kuntze	Plantae	Leguminosae	species
plant-occurrences_raja-ampat_j-schrader_2020_25	LivingSpecimen	plant-occurrences_raja-ampat_j-schrader_2020_25	Julian Schrader | Soetjipto Moeljono	2016-06-01/2018-01-30	Raja Ampat	Indonesia	ID	-0.51154	130.562918	WGS84	30		Timonius DC.	Plantae	Rubiaceae	genus
plant-occurrences_raja-ampat_j-schrader_2020_250	LivingSpecimen	plant-occurrences_raja-ampat_j-schrader_2020_250	Julian Schrader | Soetjipto Moeljono	2016-06-01/2018-01-30	Raja Ampat	Indonesia	ID	-0.512759	130.593698	WGS84	30		Ficus microcarpa L.f.	Plantae	Moraceae	species
plant-occurrences_raja-ampat_j-schrader_2020_251	LivingSpecimen	plant-occurrences_raja-ampat_j-schrader_2020_251	Julian Schrader | Soetjipto Moeljono	2016-06-01/2018-01-30	Raja Ampat	Indonesia	ID	-0.521507	130.580747	WGS84	30		Severinia lauterbachii Swingle	Plantae	Rutaceae	species
plant-occurrences_raja-ampat_j-schrader_2020_252	LivingSpecimen	plant-occurrences_raja-ampat_j-schrader_2020_252	Julian Schrader | Soetjipto Moeljono	2016-06-01/2018-01-30	Raja Ampat	Indonesia	ID	-0.517399	130.584217	WGS84	30		Planchonella obovata (R.Br.) Pierre	Plantae	Sapotaceae	species
plant-occurrences_raja-ampat_j-schrader_2020_253	LivingSpecimen	plant-occurrences_raja-ampat_j-schrader_2020_253	Julian Schrader | Soetjipto Moeljono	2016-06-01/2018-01-30	Raja Ampat	Indonesia	ID	-0.516057	130.586318	WGS84	30		Exocarpos latifolius R.Br.	Plantae	Santalaceae	species
plant-occurrences_raja-ampat_j-schrader_2020_254	LivingSpecimen	plant-occurrences_raja-ampat_j-schrader_2020_254	Julian Schrader | Soetjipto Moeljono	2016-06-01/2018-01-30	Raja Ampat	Indonesia	ID	-0.516375	130.587596	WGS84	30		Wikstroemia androsaemifolia Decne.	Plantae	Thymelaeaceae	species
plant-occurrences_raja-ampat_j-schrader_2020_255	LivingSpecimen	plant-occurrences_raja-ampat_j-schrader_2020_255	Julian Schrader | Soetjipto Moeljono	2016-06-01/2018-01-30	Raja Ampat	Indonesia	ID	-0.513039	130.557711	WGS84	30		Timonius DC.	Plantae	Rubiaceae	genus
plant-occurrences_raja-ampat_j-schrader_2020_256	LivingSpecimen	plant-occurrences_raja-ampat_j-schrader_2020_256	Julian Schrader | Soetjipto Moeljono	2016-06-01/2018-01-30	Raja Ampat	Indonesia	ID	-0.516095	130.583098	WGS84	30		Exocarpos latifolius R.Br.	Plantae	Santalaceae	species
plant-occurrences_raja-ampat_j-schrader_2020_257	LivingSpecimen	plant-occurrences_raja-ampat_j-schrader_2020_257	Julian Schrader | Soetjipto Moeljono	2016-06-01/2018-01-30	Raja Ampat	Indonesia	ID	-0.520461	130.5808	WGS84	30		Phyllanthus praelongipes Airy Shaw & G.L.Webster	Plantae	Phyllanthaceae	species
plant-occurrences_raja-ampat_j-schrader_2020_258	LivingSpecimen	plant-occurrences_raja-ampat_j-schrader_2020_258	Julian Schrader | Soetjipto Moeljono	2016-06-01/2018-01-30	Raja Ampat	Indonesia	ID	-0.515251	130.568484	WGS84	30		Planchonella obovata (R.Br.) Pierre	Plantae	Sapotaceae	species
plant-occurrences_raja-ampat_j-schrader_2020_259	LivingSpecimen	plant-occurrences_raja-ampat_j-schrader_2020_259	Julian Schrader | Soetjipto Moeljono	2016-06-01/2018-01-30	Raja Ampat	Indonesia	ID	-0.515023	130.569425	WGS84	30		Diospyros maritima Blume	Plantae	Ebenaceae	species
plant-occurrences_raja-ampat_j-schrader_2020_26	LivingSpecimen	plant-occurrences_raja-ampat_j-schrader_2020_26	Julian Schrader | Soetjipto Moeljono	2016-06-01/2018-01-30	Raja Ampat	Indonesia	ID	-0.51154	130.562918	WGS84	30		Eugenia reinwardtiana (Blume) A.Cunn. ex DC.	Plantae	Myrtaceae	species
plant-occurrences_raja-ampat_j-schrader_2020_260	LivingSpecimen	plant-occurrences_raja-ampat_j-schrader_2020_260	Julian Schrader | Soetjipto Moeljono	2016-06-01/2018-01-30	Raja Ampat	Indonesia	ID	-0.516626	130.572132	WGS84	30		Planchonella obovata (R.Br.) Pierre	Plantae	Sapotaceae	species
plant-occurrences_raja-ampat_j-schrader_2020_261	LivingSpecimen	plant-occurrences_raja-ampat_j-schrader_2020_261	Julian Schrader | Soetjipto Moeljono	2016-06-01/2018-01-30	Raja Ampat	Indonesia	ID	-0.516626	130.572132	WGS84	30		Tarenna sambucina (G.Forst.) T.Durand ex Drake	Plantae	Rubiaceae	species
plant-occurrences_raja-ampat_j-schrader_2020_263	LivingSpecimen	plant-occurrences_raja-ampat_j-schrader_2020_263	Julian Schrader | Soetjipto Moeljono	2016-06-01/2018-01-30	Raja Ampat	Indonesia	ID	-0.521507	130.580747	WGS84	30		Planchonella obovata (R.Br.) Pierre	Plantae	Sapotaceae	species
plant-occurrences_raja-ampat_j-schrader_2020_264	LivingSpecimen	plant-occurrences_raja-ampat_j-schrader_2020_264	Julian Schrader | Soetjipto Moeljono	2016-06-01/2018-01-30	Raja Ampat	Indonesia	ID	-0.517399	130.584217	WGS84	30		Diospyros maritima Blume	Plantae	Ebenaceae	species
plant-occurrences_raja-ampat_j-schrader_2020_265	LivingSpecimen	plant-occurrences_raja-ampat_j-schrader_2020_265	Julian Schrader | Soetjipto Moeljono	2016-06-01/2018-01-30	Raja Ampat	Indonesia	ID	-0.512834	130.587456	WGS84	30		Eugenia reinwardtiana (Blume) A.Cunn. ex DC.	Plantae	Myrtaceae	species
plant-occurrences_raja-ampat_j-schrader_2020_266	LivingSpecimen	plant-occurrences_raja-ampat_j-schrader_2020_266	Julian Schrader | Soetjipto Moeljono	2016-06-01/2018-01-30	Raja Ampat	Indonesia	ID	-0.518895	130.583215	WGS84	30		Guettarda speciosa L.	Plantae	Rubiaceae	species
plant-occurrences_raja-ampat_j-schrader_2020_267	LivingSpecimen	plant-occurrences_raja-ampat_j-schrader_2020_267	Julian Schrader | Soetjipto Moeljono	2016-06-01/2018-01-30	Raja Ampat	Indonesia	ID	-0.516375	130.587596	WGS84	30		Intsia bijuga (Colebr.) Kuntze	Plantae	Leguminosae	species
plant-occurrences_raja-ampat_j-schrader_2020_268	LivingSpecimen	plant-occurrences_raja-ampat_j-schrader_2020_268	Julian Schrader | Soetjipto Moeljono	2016-06-01/2018-01-30	Raja Ampat	Indonesia	ID	-0.516375	130.587596	WGS84	30		Podocarpus neriifolius D.Don	Plantae	Podocarpaceae	species
plant-occurrences_raja-ampat_j-schrader_2020_269	LivingSpecimen	plant-occurrences_raja-ampat_j-schrader_2020_269	Julian Schrader | Soetjipto Moeljono	2016-06-01/2018-01-30	Raja Ampat	Indonesia	ID	-0.515429	130.588068	WGS84	30		Wikstroemia androsaemifolia Decne.	Plantae	Thymelaeaceae	species
plant-occurrences_raja-ampat_j-schrader_2020_27	LivingSpecimen	plant-occurrences_raja-ampat_j-schrader_2020_27	Julian Schrader | Soetjipto Moeljono	2016-06-01/2018-01-30	Raja Ampat	Indonesia	ID	-0.512876	130.560728	WGS84	30		Tarenna sambucina (G.Forst.) T.Durand ex Drake	Plantae	Rubiaceae	species
plant-occurrences_raja-ampat_j-schrader_2020_270	LivingSpecimen	plant-occurrences_raja-ampat_j-schrader_2020_270	Julian Schrader | Soetjipto Moeljono	2016-06-01/2018-01-30	Raja Ampat	Indonesia	ID	-0.517726	130.569355	WGS84	30		Diospyros maritima Blume	Plantae	Ebenaceae	species
plant-occurrences_raja-ampat_j-schrader_2020_271	LivingSpecimen	plant-occurrences_raja-ampat_j-schrader_2020_271	Julian Schrader | Soetjipto Moeljono	2016-06-01/2018-01-30	Raja Ampat	Indonesia	ID	-0.517726	130.569355	WGS84	30		Ficus microcarpa L.f.	Plantae	Moraceae	species
plant-occurrences_raja-ampat_j-schrader_2020_273	LivingSpecimen	plant-occurrences_raja-ampat_j-schrader_2020_273	Julian Schrader | Soetjipto Moeljono	2016-06-01/2018-01-30	Raja Ampat	Indonesia	ID	-0.516095	130.583098	WGS84	30		Intsia bijuga (Colebr.) Kuntze	Plantae	Leguminosae	species
plant-occurrences_raja-ampat_j-schrader_2020_274	LivingSpecimen	plant-occurrences_raja-ampat_j-schrader_2020_274	Julian Schrader | Soetjipto Moeljono	2016-06-01/2018-01-30	Raja Ampat	Indonesia	ID	-0.516095	130.583098	WGS84	30		Eugenia reinwardtiana (Blume) A.Cunn. ex DC.	Plantae	Myrtaceae	species
plant-occurrences_raja-ampat_j-schrader_2020_275	LivingSpecimen	plant-occurrences_raja-ampat_j-schrader_2020_275	Julian Schrader | Soetjipto Moeljono	2016-06-01/2018-01-30	Raja Ampat	Indonesia	ID	-0.520461	130.5808	WGS84	30		Allophylus cobbe (L.) Raeusch.	Plantae	Sapindaceae	species
plant-occurrences_raja-ampat_j-schrader_2020_276	LivingSpecimen	plant-occurrences_raja-ampat_j-schrader_2020_276	Julian Schrader | Soetjipto Moeljono	2016-06-01/2018-01-30	Raja Ampat	Indonesia	ID	-0.517134	130.588345	WGS84	30		Glochidion castaneum Airy Shaw	Plantae	Phyllanthaceae	species
plant-occurrences_raja-ampat_j-schrader_2020_277	LivingSpecimen	plant-occurrences_raja-ampat_j-schrader_2020_277	Julian Schrader | Soetjipto Moeljono	2016-06-01/2018-01-30	Raja Ampat	Indonesia	ID	-0.512759	130.593698	WGS84	30		Diospyros maritima Blume	Plantae	Ebenaceae	species
plant-occurrences_raja-ampat_j-schrader_2020_278	LivingSpecimen	plant-occurrences_raja-ampat_j-schrader_2020_278	Julian Schrader | Soetjipto Moeljono	2016-06-01/2018-01-30	Raja Ampat	Indonesia	ID	-0.519774	130.583095	WGS84	30		Diospyros maritima Blume	Plantae	Ebenaceae	species
plant-occurrences_raja-ampat_j-schrader_2020_279	LivingSpecimen	plant-occurrences_raja-ampat_j-schrader_2020_279	Julian Schrader | Soetjipto Moeljono	2016-06-01/2018-01-30	Raja Ampat	Indonesia	ID	-0.519774	130.583095	WGS84	30		Decaspermum bracteatum (Roxb.) A.J.Scott	Plantae	Myrtaceae	species
plant-occurrences_raja-ampat_j-schrader_2020_28	LivingSpecimen	plant-occurrences_raja-ampat_j-schrader_2020_28	Julian Schrader | Soetjipto Moeljono	2016-06-01/2018-01-30	Raja Ampat	Indonesia	ID	-0.512876	130.560728	WGS84	30		Exocarpos latifolius R.Br.	Plantae	Santalaceae	species
plant-occurrences_raja-ampat_j-schrader_2020_280	LivingSpecimen	plant-occurrences_raja-ampat_j-schrader_2020_280	Julian Schrader | Soetjipto Moeljono	2016-06-01/2018-01-30	Raja Ampat	Indonesia	ID	-0.517399	130.584217	WGS84	30		Glochidion castaneum Airy Shaw	Plantae	Phyllanthaceae	species
plant-occurrences_raja-ampat_j-schrader_2020_281	LivingSpecimen	plant-occurrences_raja-ampat_j-schrader_2020_281	Julian Schrader | Soetjipto Moeljono	2016-06-01/2018-01-30	Raja Ampat	Indonesia	ID	-0.516057	130.586318	WGS84	30		Antidesma bunius (L.) Spreng.	Plantae	Phyllanthaceae	species
plant-occurrences_raja-ampat_j-schrader_2020_283	LivingSpecimen	plant-occurrences_raja-ampat_j-schrader_2020_283	Julian Schrader | Soetjipto Moeljono	2016-06-01/2018-01-30	Raja Ampat	Indonesia	ID	-0.515429	130.588068	WGS84	30		Guettarda speciosa L.	Plantae	Rubiaceae	species
plant-occurrences_raja-ampat_j-schrader_2020_284	LivingSpecimen	plant-occurrences_raja-ampat_j-schrader_2020_284	Julian Schrader | Soetjipto Moeljono	2016-06-01/2018-01-30	Raja Ampat	Indonesia	ID	-0.515429	130.588068	WGS84	30		Calophyllum vexans P.F.Stevens	Plantae	Clusiaceae	species
plant-occurrences_raja-ampat_j-schrader_2020_285	LivingSpecimen	plant-occurrences_raja-ampat_j-schrader_2020_285	Julian Schrader | Soetjipto Moeljono	2016-06-01/2018-01-30	Raja Ampat	Indonesia	ID	-0.516095	130.583098	WGS84	30		Diospyros maritima Blume	Plantae	Ebenaceae	species
plant-occurrences_raja-ampat_j-schrader_2020_286	LivingSpecimen	plant-occurrences_raja-ampat_j-schrader_2020_286	Julian Schrader | Soetjipto Moeljono	2016-06-01/2018-01-30	Raja Ampat	Indonesia	ID	-0.514338	130.570002	WGS84	30		Wikstroemia androsaemifolia Decne.	Plantae	Thymelaeaceae	species
plant-occurrences_raja-ampat_j-schrader_2020_287	LivingSpecimen	plant-occurrences_raja-ampat_j-schrader_2020_287	Julian Schrader | Soetjipto Moeljono	2016-06-01/2018-01-30	Raja Ampat	Indonesia	ID	-0.51154	130.562918	WGS84	30		Diospyros maritima Blume	Plantae	Ebenaceae	species
plant-occurrences_raja-ampat_j-schrader_2020_288	LivingSpecimen	plant-occurrences_raja-ampat_j-schrader_2020_288	Julian Schrader | Soetjipto Moeljono	2016-06-01/2018-01-30	Raja Ampat	Indonesia	ID	-0.509643	130.59385	WGS84	30		Geniostoma rupestre J.R.Forst. & G.Forst.	Plantae	Loganiaceae	species
plant-occurrences_raja-ampat_j-schrader_2020_289	LivingSpecimen	plant-occurrences_raja-ampat_j-schrader_2020_289	Julian Schrader | Soetjipto Moeljono	2016-06-01/2018-01-30	Raja Ampat	Indonesia	ID	-0.517726	130.569355	WGS84	30		Gnetum gnemon L.	Plantae	Gnetaceae	species
plant-occurrences_raja-ampat_j-schrader_2020_29	LivingSpecimen	plant-occurrences_raja-ampat_j-schrader_2020_29	Julian Schrader | Soetjipto Moeljono	2016-06-01/2018-01-30	Raja Ampat	Indonesia	ID	-0.512876	130.560728	WGS84	30		Guettarda speciosa L.	Plantae	Rubiaceae	species
plant-occurrences_raja-ampat_j-schrader_2020_290	LivingSpecimen	plant-occurrences_raja-ampat_j-schrader_2020_290	Julian Schrader | Soetjipto Moeljono	2016-06-01/2018-01-30	Raja Ampat	Indonesia	ID	-0.51154	130.562918	WGS84	30		Geijera Schott	Plantae	Rutaceae	genus
plant-occurrences_raja-ampat_j-schrader_2020_291	LivingSpecimen	plant-occurrences_raja-ampat_j-schrader_2020_291	Julian Schrader | Soetjipto Moeljono	2016-06-01/2018-01-30	Raja Ampat	Indonesia	ID	-0.516975	130.587849	WGS84	30		Eugenia reinwardtiana (Blume) A.Cunn. ex DC.	Plantae	Myrtaceae	species
plant-occurrences_raja-ampat_j-schrader_2020_292	LivingSpecimen	plant-occurrences_raja-ampat_j-schrader_2020_292	Julian Schrader | Soetjipto Moeljono	2016-06-01/2018-01-30	Raja Ampat	Indonesia	ID	-0.517134	130.588345	WGS84	30		Guettarda speciosa L.	Plantae	Rubiaceae	species
plant-occurrences_raja-ampat_j-schrader_2020_293	LivingSpecimen	plant-occurrences_raja-ampat_j-schrader_2020_293	Julian Schrader | Soetjipto Moeljono	2016-06-01/2018-01-30	Raja Ampat	Indonesia	ID	-0.512759	130.593698	WGS84	30		Ixora timorensis Decne.	Plantae	Rubiaceae	species
plant-occurrences_raja-ampat_j-schrader_2020_294	LivingSpecimen	plant-occurrences_raja-ampat_j-schrader_2020_294	Julian Schrader | Soetjipto Moeljono	2016-06-01/2018-01-30	Raja Ampat	Indonesia	ID	-0.515559	130.587233	WGS84	30		Planchonella obovata (R.Br.) Pierre	Plantae	Sapotaceae	species
plant-occurrences_raja-ampat_j-schrader_2020_295	LivingSpecimen	plant-occurrences_raja-ampat_j-schrader_2020_295	Julian Schrader | Soetjipto Moeljono	2016-06-01/2018-01-30	Raja Ampat	Indonesia	ID	-0.517399	130.584217	WGS84	30		Guettarda speciosa L.	Plantae	Rubiaceae	species
plant-occurrences_raja-ampat_j-schrader_2020_296	LivingSpecimen	plant-occurrences_raja-ampat_j-schrader_2020_296	Julian Schrader | Soetjipto Moeljono	2016-06-01/2018-01-30	Raja Ampat	Indonesia	ID	-0.518895	130.583215	WGS84	30		Planchonella obovata (R.Br.) Pierre	Plantae	Sapotaceae	species
plant-occurrences_raja-ampat_j-schrader_2020_297	LivingSpecimen	plant-occurrences_raja-ampat_j-schrader_2020_297	Julian Schrader | Soetjipto Moeljono	2016-06-01/2018-01-30	Raja Ampat	Indonesia	ID	-0.516057	130.586318	WGS84	30		Canarium oleosum (Lam.) Engl.	Plantae	Burseraceae	species
plant-occurrences_raja-ampat_j-schrader_2020_298	LivingSpecimen	plant-occurrences_raja-ampat_j-schrader_2020_298	Julian Schrader | Soetjipto Moeljono	2016-06-01/2018-01-30	Raja Ampat	Indonesia	ID	-0.516375	130.587596	WGS84	30		Canarium oleosum (Lam.) Engl.	Plantae	Burseraceae	species
plant-occurrences_raja-ampat_j-schrader_2020_299	LivingSpecimen	plant-occurrences_raja-ampat_j-schrader_2020_299	Julian Schrader | Soetjipto Moeljono	2016-06-01/2018-01-30	Raja Ampat	Indonesia	ID	-0.515429	130.588068	WGS84	30		Ficus tinctoria G.Forst.	Plantae	Moraceae	species
plant-occurrences_raja-ampat_j-schrader_2020_3	LivingSpecimen	plant-occurrences_raja-ampat_j-schrader_2020_3	Julian Schrader | Soetjipto Moeljono	2016-06-01/2018-01-30	Raja Ampat	Indonesia	ID	-0.517587	130.568534	WGS84	30		Planchonella obovata (R.Br.) Pierre	Plantae	Sapotaceae	species
plant-occurrences_raja-ampat_j-schrader_2020_30	LivingSpecimen	plant-occurrences_raja-ampat_j-schrader_2020_30	Julian Schrader | Soetjipto Moeljono	2016-06-01/2018-01-30	Raja Ampat	Indonesia	ID	-0.512876	130.560728	WGS84	30		Timonius DC.	Plantae	Rubiaceae	genus
plant-occurrences_raja-ampat_j-schrader_2020_300	LivingSpecimen	plant-occurrences_raja-ampat_j-schrader_2020_300	Julian Schrader | Soetjipto Moeljono	2016-06-01/2018-01-30	Raja Ampat	Indonesia	ID	-0.517726	130.569355	WGS84	30		Buchanania arborescens (Blume) Blume	Plantae	Anacardiaceae	species
plant-occurrences_raja-ampat_j-schrader_2020_301	LivingSpecimen	plant-occurrences_raja-ampat_j-schrader_2020_301	Julian Schrader | Soetjipto Moeljono	2016-06-01/2018-01-30	Raja Ampat	Indonesia	ID	-0.517587	130.568534	WGS84	30		Wikstroemia androsaemifolia Decne.	Plantae	Thymelaeaceae	species
plant-occurrences_raja-ampat_j-schrader_2020_302	LivingSpecimen	plant-occurrences_raja-ampat_j-schrader_2020_302	Julian Schrader | Soetjipto Moeljono	2016-06-01/2018-01-30	Raja Ampat	Indonesia	ID	-0.517587	130.568534	WGS84	30		Timonius DC.	Plantae	Rubiaceae	genus
plant-occurrences_raja-ampat_j-schrader_2020_303	LivingSpecimen	plant-occurrences_raja-ampat_j-schrader_2020_303	Julian Schrader | Soetjipto Moeljono	2016-06-01/2018-01-30	Raja Ampat	Indonesia	ID	-0.518895	130.583215	WGS84	30		Diospyros maritima Blume	Plantae	Ebenaceae	species
plant-occurrences_raja-ampat_j-schrader_2020_304	LivingSpecimen	plant-occurrences_raja-ampat_j-schrader_2020_304	Julian Schrader | Soetjipto Moeljono	2016-06-01/2018-01-30	Raja Ampat	Indonesia	ID	-0.518895	130.583215	WGS84	30		Micromelum minutum Wight & Arn.	Plantae	Micromelum	species
plant-occurrences_raja-ampat_j-schrader_2020_305	LivingSpecimen	plant-occurrences_raja-ampat_j-schrader_2020_305	Julian Schrader | Soetjipto Moeljono	2016-06-01/2018-01-30	Raja Ampat	Indonesia	ID	-0.517649	130.584401	WGS84	30		Ficus tinctoria G.Forst.	Plantae	Moraceae	species
plant-occurrences_raja-ampat_j-schrader_2020_306	LivingSpecimen	plant-occurrences_raja-ampat_j-schrader_2020_306	Julian Schrader | Soetjipto Moeljono	2016-06-01/2018-01-30	Raja Ampat	Indonesia	ID	-0.516095	130.583098	WGS84	30		Guettarda speciosa L.	Plantae	Rubiaceae	species
plant-occurrences_raja-ampat_j-schrader_2020_307	LivingSpecimen	plant-occurrences_raja-ampat_j-schrader_2020_307	Julian Schrader | Soetjipto Moeljono	2016-06-01/2018-01-30	Raja Ampat	Indonesia	ID	-0.517587	130.568534	WGS84	30		Calophyllum vexans P.F.Stevens	Plantae	Clusiaceae	species
plant-occurrences_raja-ampat_j-schrader_2020_308	LivingSpecimen	plant-occurrences_raja-ampat_j-schrader_2020_308	Julian Schrader | Soetjipto Moeljono	2016-06-01/2018-01-30	Raja Ampat	Indonesia	ID	-0.517134	130.588345	WGS84	30	cf. Maytenus cupularis	Maytenus cupularis Ding Hou	Plantae	Celastraceae	species
plant-occurrences_raja-ampat_j-schrader_2020_309	LivingSpecimen	plant-occurrences_raja-ampat_j-schrader_2020_309	Julian Schrader | Soetjipto Moeljono	2016-06-01/2018-01-30	Raja Ampat	Indonesia	ID	-0.512834	130.587456	WGS84	30		Wikstroemia androsaemifolia Decne.	Plantae	Thymelaeaceae	species
plant-occurrences_raja-ampat_j-schrader_2020_31	LivingSpecimen	plant-occurrences_raja-ampat_j-schrader_2020_31	Julian Schrader | Soetjipto Moeljono	2016-06-01/2018-01-30	Raja Ampat	Indonesia	ID	-0.512876	130.560728	WGS84	30		Wikstroemia androsaemifolia Decne.	Plantae	Thymelaeaceae	species
plant-occurrences_raja-ampat_j-schrader_2020_310	LivingSpecimen	plant-occurrences_raja-ampat_j-schrader_2020_310	Julian Schrader | Soetjipto Moeljono	2016-06-01/2018-01-30	Raja Ampat	Indonesia	ID	-0.515429	130.588068	WGS84	30		Podocarpus neriifolius D.Don	Plantae	Podocarpaceae	species
plant-occurrences_raja-ampat_j-schrader_2020_311	LivingSpecimen	plant-occurrences_raja-ampat_j-schrader_2020_311	Julian Schrader | Soetjipto Moeljono	2016-06-01/2018-01-30	Raja Ampat	Indonesia	ID	-0.515251	130.568484	WGS84	30	cf. Maytenus cupularis	Maytenus cupularis Ding Hou	Plantae	Celastraceae	species
plant-occurrences_raja-ampat_j-schrader_2020_312	LivingSpecimen	plant-occurrences_raja-ampat_j-schrader_2020_312	Julian Schrader | Soetjipto Moeljono	2016-06-01/2018-01-30	Raja Ampat	Indonesia	ID	-0.522155	130.580769	WGS84	30		Eugenia reinwardtiana (Blume) A.Cunn. ex DC.	Plantae	Myrtaceae	species
plant-occurrences_raja-ampat_j-schrader_2020_314	LivingSpecimen	plant-occurrences_raja-ampat_j-schrader_2020_314	Julian Schrader | Soetjipto Moeljono	2016-06-01/2018-01-30	Raja Ampat	Indonesia	ID	-0.521507	130.580747	WGS84	30		Aglaia elaeagnoidea (A.Juss.) Benth.	Plantae	Meliaceae	species
plant-occurrences_raja-ampat_j-schrader_2020_315	LivingSpecimen	plant-occurrences_raja-ampat_j-schrader_2020_315	Julian Schrader | Soetjipto Moeljono	2016-06-01/2018-01-30	Raja Ampat	Indonesia	ID	-0.516375	130.587596	WGS84	30		Spathiostemon javensis Blume	Plantae	Euphorbiaceae	species
plant-occurrences_raja-ampat_j-schrader_2020_316	LivingSpecimen	plant-occurrences_raja-ampat_j-schrader_2020_316	Julian Schrader | Soetjipto Moeljono	2016-06-01/2018-01-30	Raja Ampat	Indonesia	ID	-0.517587	130.568534	WGS84	30		Buchanania arborescens (Blume) Blume	Plantae	Anacardiaceae	species
plant-occurrences_raja-ampat_j-schrader_2020_317	LivingSpecimen	plant-occurrences_raja-ampat_j-schrader_2020_317	Julian Schrader | Soetjipto Moeljono	2016-06-01/2018-01-30	Raja Ampat	Indonesia	ID	-0.517319	130.569511	WGS84	30		Timonius DC.	Plantae	Rubiaceae	genus
plant-occurrences_raja-ampat_j-schrader_2020_318	LivingSpecimen	plant-occurrences_raja-ampat_j-schrader_2020_318	Julian Schrader | Soetjipto Moeljono	2016-06-01/2018-01-30	Raja Ampat	Indonesia	ID	-0.516975	130.587849	WGS84	30		Canarium oleosum (Lam.) Engl.	Plantae	Burseraceae	species
plant-occurrences_raja-ampat_j-schrader_2020_319	LivingSpecimen	plant-occurrences_raja-ampat_j-schrader_2020_319	Julian Schrader | Soetjipto Moeljono	2016-06-01/2018-01-30	Raja Ampat	Indonesia	ID	-0.512759	130.593698	WGS84	30		Exocarpos latifolius R.Br.	Plantae	Santalaceae	species
plant-occurrences_raja-ampat_j-schrader_2020_32	LivingSpecimen	plant-occurrences_raja-ampat_j-schrader_2020_32	Julian Schrader | Soetjipto Moeljono	2016-06-01/2018-01-30	Raja Ampat	Indonesia	ID	-0.512876	130.560728	WGS84	30		Calophyllum vexans P.F.Stevens	Plantae	Clusiaceae	species
plant-occurrences_raja-ampat_j-schrader_2020_320	LivingSpecimen	plant-occurrences_raja-ampat_j-schrader_2020_320	Julian Schrader | Soetjipto Moeljono	2016-06-01/2018-01-30	Raja Ampat	Indonesia	ID	-0.512834	130.587456	WGS84	30		Guettarda speciosa L.	Plantae	Rubiaceae	species
plant-occurrences_raja-ampat_j-schrader_2020_321	LivingSpecimen	plant-occurrences_raja-ampat_j-schrader_2020_321	Julian Schrader | Soetjipto Moeljono	2016-06-01/2018-01-30	Raja Ampat	Indonesia	ID	-0.517726	130.569355	WGS84	30		Timonius DC.	Plantae	Rubiaceae	genus
plant-occurrences_raja-ampat_j-schrader_2020_322	LivingSpecimen	plant-occurrences_raja-ampat_j-schrader_2020_322	Julian Schrader | Soetjipto Moeljono	2016-06-01/2018-01-30	Raja Ampat	Indonesia	ID	-0.516615	130.572347	WGS84	30		Ficus nervosa B.Heyne ex Roth	Plantae	Moraceae	species
plant-occurrences_raja-ampat_j-schrader_2020_323	LivingSpecimen	plant-occurrences_raja-ampat_j-schrader_2020_323	Julian Schrader | Soetjipto Moeljono	2016-06-01/2018-01-30	Raja Ampat	Indonesia	ID	-0.517134	130.588345	WGS84	30		Ixora timorensis Decne.	Plantae	Rubiaceae	species
plant-occurrences_raja-ampat_j-schrader_2020_324	LivingSpecimen	plant-occurrences_raja-ampat_j-schrader_2020_324	Julian Schrader | Soetjipto Moeljono	2016-06-01/2018-01-30	Raja Ampat	Indonesia	ID	-0.515023	130.569425	WGS84	30		Guettarda speciosa L.	Plantae	Rubiaceae	species
plant-occurrences_raja-ampat_j-schrader_2020_325	LivingSpecimen	plant-occurrences_raja-ampat_j-schrader_2020_325	Julian Schrader | Soetjipto Moeljono	2016-06-01/2018-01-30	Raja Ampat	Indonesia	ID	-0.516975	130.587849	WGS84	30		Pittosporum ferrugineum W.T.Aiton	Plantae	Pittosporaceae	species
plant-occurrences_raja-ampat_j-schrader_2020_326	LivingSpecimen	plant-occurrences_raja-ampat_j-schrader_2020_326	Julian Schrader | Soetjipto Moeljono	2016-06-01/2018-01-30	Raja Ampat	Indonesia	ID	-0.506466	130.593247	WGS84	30		Timonius DC.	Plantae	Rubiaceae	genus
plant-occurrences_raja-ampat_j-schrader_2020_327	LivingSpecimen	plant-occurrences_raja-ampat_j-schrader_2020_327	Julian Schrader | Soetjipto Moeljono	2016-06-01/2018-01-30	Raja Ampat	Indonesia	ID	-0.514186	130.587698	WGS84	30		Buchanania arborescens (Blume) Blume	Plantae	Anacardiaceae	species
plant-occurrences_raja-ampat_j-schrader_2020_328	LivingSpecimen	plant-occurrences_raja-ampat_j-schrader_2020_328	Julian Schrader | Soetjipto Moeljono	2016-06-01/2018-01-30	Raja Ampat	Indonesia	ID	-0.516615	130.572347	WGS84	30		Planchonella obovata (R.Br.) Pierre	Plantae	Sapotaceae	species
plant-occurrences_raja-ampat_j-schrader_2020_329	LivingSpecimen	plant-occurrences_raja-ampat_j-schrader_2020_329	Julian Schrader | Soetjipto Moeljono	2016-06-01/2018-01-30	Raja Ampat	Indonesia	ID	-0.517399	130.584217	WGS84	30		Calophyllum inophyllum L.	Plantae	Clusiaceae	species
plant-occurrences_raja-ampat_j-schrader_2020_33	LivingSpecimen	plant-occurrences_raja-ampat_j-schrader_2020_33	Julian Schrader | Soetjipto Moeljono	2016-06-01/2018-01-30	Raja Ampat	Indonesia	ID	-0.516975	130.587849	WGS84	30		Exocarpos latifolius R.Br.	Plantae	Santalaceae	species
plant-occurrences_raja-ampat_j-schrader_2020_330	LivingSpecimen	plant-occurrences_raja-ampat_j-schrader_2020_330	Julian Schrader | Soetjipto Moeljono	2016-06-01/2018-01-30	Raja Ampat	Indonesia	ID	-0.512834	130.587456	WGS84	30		Exocarpos latifolius R.Br.	Plantae	Santalaceae	species
plant-occurrences_raja-ampat_j-schrader_2020_331	LivingSpecimen	plant-occurrences_raja-ampat_j-schrader_2020_331	Julian Schrader | Soetjipto Moeljono	2016-06-01/2018-01-30	Raja Ampat	Indonesia	ID	-0.517134	130.588345	WGS84	30		Exocarpos latifolius R.Br.	Plantae	Santalaceae	species
plant-occurrences_raja-ampat_j-schrader_2020_332	LivingSpecimen	plant-occurrences_raja-ampat_j-schrader_2020_332	Julian Schrader | Soetjipto Moeljono	2016-06-01/2018-01-30	Raja Ampat	Indonesia	ID	-0.517134	130.588345	WGS84	30		Diospyros maritima Blume	Plantae	Ebenaceae	species
plant-occurrences_raja-ampat_j-schrader_2020_333	LivingSpecimen	plant-occurrences_raja-ampat_j-schrader_2020_333	Julian Schrader | Soetjipto Moeljono	2016-06-01/2018-01-30	Raja Ampat	Indonesia	ID	-0.520461	130.5808	WGS84	30		Aglaia elaeagnoidea (A.Juss.) Benth.	Plantae	Meliaceae	species
plant-occurrences_raja-ampat_j-schrader_2020_335	LivingSpecimen	plant-occurrences_raja-ampat_j-schrader_2020_335	Julian Schrader | Soetjipto Moeljono	2016-06-01/2018-01-30	Raja Ampat	Indonesia	ID	-0.515023	130.569425	WGS84	30		Tarenna sambucina (G.Forst.) T.Durand ex Drake	Plantae	Rubiaceae	species
plant-occurrences_raja-ampat_j-schrader_2020_336	LivingSpecimen	plant-occurrences_raja-ampat_j-schrader_2020_336	Julian Schrader | Soetjipto Moeljono	2016-06-01/2018-01-30	Raja Ampat	Indonesia	ID	-0.514338	130.570002	WGS84	30		Aglaia elaeagnoidea (A.Juss.) Benth.	Plantae	Meliaceae	species
plant-occurrences_raja-ampat_j-schrader_2020_337	LivingSpecimen	plant-occurrences_raja-ampat_j-schrader_2020_337	Julian Schrader | Soetjipto Moeljono	2016-06-01/2018-01-30	Raja Ampat	Indonesia	ID	-0.515429	130.588068	WGS84	30		Cupaniopsis Radlk.	Plantae	Sapindaceae	genus
plant-occurrences_raja-ampat_j-schrader_2020_338	LivingSpecimen	plant-occurrences_raja-ampat_j-schrader_2020_338	Julian Schrader | Soetjipto Moeljono	2016-06-01/2018-01-30	Raja Ampat	Indonesia	ID	-0.515429	130.588068	WGS84	30		Intsia bijuga (Colebr.) Kuntze	Plantae	Leguminosae	species
plant-occurrences_raja-ampat_j-schrader_2020_339	LivingSpecimen	plant-occurrences_raja-ampat_j-schrader_2020_339	Julian Schrader | Soetjipto Moeljono	2016-06-01/2018-01-30	Raja Ampat	Indonesia	ID	-0.516795	130.570633	WGS84	30		Guettarda speciosa L.	Plantae	Rubiaceae	species
plant-occurrences_raja-ampat_j-schrader_2020_34	LivingSpecimen	plant-occurrences_raja-ampat_j-schrader_2020_34	Julian Schrader | Soetjipto Moeljono	2016-06-01/2018-01-30	Raja Ampat	Indonesia	ID	-0.516975	130.587849	WGS84	30		Wikstroemia androsaemifolia Decne.	Plantae	Thymelaeaceae	species
plant-occurrences_raja-ampat_j-schrader_2020_340	LivingSpecimen	plant-occurrences_raja-ampat_j-schrader_2020_340	Julian Schrader | Soetjipto Moeljono	2016-06-01/2018-01-30	Raja Ampat	Indonesia	ID	-0.520461	130.5808	WGS84	30		Planchonella obovata (R.Br.) Pierre	Plantae	Sapotaceae	species
plant-occurrences_raja-ampat_j-schrader_2020_341	LivingSpecimen	plant-occurrences_raja-ampat_j-schrader_2020_341	Julian Schrader | Soetjipto Moeljono	2016-06-01/2018-01-30	Raja Ampat	Indonesia	ID	-0.516626	130.572132	WGS84	30		Calophyllum vexans P.F.Stevens	Plantae	Clusiaceae	species
plant-occurrences_raja-ampat_j-schrader_2020_342	LivingSpecimen	plant-occurrences_raja-ampat_j-schrader_2020_342	Julian Schrader | Soetjipto Moeljono	2016-06-01/2018-01-30	Raja Ampat	Indonesia	ID	-0.514338	130.570002	WGS84	30		Pleurostylia opposita (Wall.) Alston	Plantae	Celastraceae	species
plant-occurrences_raja-ampat_j-schrader_2020_343	LivingSpecimen	plant-occurrences_raja-ampat_j-schrader_2020_343	Julian Schrader | Soetjipto Moeljono	2016-06-01/2018-01-30	Raja Ampat	Indonesia	ID	-0.521507	130.580747	WGS84	30		Tarenna sambucina (G.Forst.) T.Durand ex Drake	Plantae	Rubiaceae	species
plant-occurrences_raja-ampat_j-schrader_2020_344	LivingSpecimen	plant-occurrences_raja-ampat_j-schrader_2020_344	Julian Schrader | Soetjipto Moeljono	2016-06-01/2018-01-30	Raja Ampat	Indonesia	ID	-0.516975	130.587849	WGS84	30		Ixora timorensis Decne.	Plantae	Rubiaceae	species
plant-occurrences_raja-ampat_j-schrader_2020_345	LivingSpecimen	plant-occurrences_raja-ampat_j-schrader_2020_345	Julian Schrader | Soetjipto Moeljono	2016-06-01/2018-01-30	Raja Ampat	Indonesia	ID	-0.516975	130.587849	WGS84	30		Schefflera Forst.	Plantae	Araliaceae	genus
plant-occurrences_raja-ampat_j-schrader_2020_346	LivingSpecimen	plant-occurrences_raja-ampat_j-schrader_2020_346	Julian Schrader | Soetjipto Moeljono	2016-06-01/2018-01-30	Raja Ampat	Indonesia	ID	-0.517399	130.584217	WGS84	30	cf. Maytenus cupularis	Maytenus cupularis Ding Hou	Plantae	Celastraceae	species
plant-occurrences_raja-ampat_j-schrader_2020_347	LivingSpecimen	plant-occurrences_raja-ampat_j-schrader_2020_347	Julian Schrader | Soetjipto Moeljono	2016-06-01/2018-01-30	Raja Ampat	Indonesia	ID	-0.506466	130.593247	WGS84	30		Eugenia reinwardtiana (Blume) A.Cunn. ex DC.	Plantae	Myrtaceae	species
plant-occurrences_raja-ampat_j-schrader_2020_348	LivingSpecimen	plant-occurrences_raja-ampat_j-schrader_2020_348	Julian Schrader | Soetjipto Moeljono	2016-06-01/2018-01-30	Raja Ampat	Indonesia	ID	-0.512876	130.560728	WGS84	30		Eugenia reinwardtiana (Blume) A.Cunn. ex DC.	Plantae	Myrtaceae	species
plant-occurrences_raja-ampat_j-schrader_2020_349	LivingSpecimen	plant-occurrences_raja-ampat_j-schrader_2020_349	Julian Schrader | Soetjipto Moeljono	2016-06-01/2018-01-30	Raja Ampat	Indonesia	ID	-0.518895	130.583215	WGS84	30		Decaspermum bracteatum (Roxb.) A.J.Scott	Plantae	Myrtaceae	species
plant-occurrences_raja-ampat_j-schrader_2020_35	LivingSpecimen	plant-occurrences_raja-ampat_j-schrader_2020_35	Julian Schrader | Soetjipto Moeljono	2016-06-01/2018-01-30	Raja Ampat	Indonesia	ID	-0.516975	130.587849	WGS84	30		Decaspermum bracteatum (Roxb.) A.J.Scott	Plantae	Myrtaceae	species
plant-occurrences_raja-ampat_j-schrader_2020_350	LivingSpecimen	plant-occurrences_raja-ampat_j-schrader_2020_350	Julian Schrader | Soetjipto Moeljono	2016-06-01/2018-01-30	Raja Ampat	Indonesia	ID	-0.516375	130.587596	WGS84	30		Glochidion castaneum Airy Shaw	Plantae	Phyllanthaceae	species
plant-occurrences_raja-ampat_j-schrader_2020_351	LivingSpecimen	plant-occurrences_raja-ampat_j-schrader_2020_351	Julian Schrader | Soetjipto Moeljono	2016-06-01/2018-01-30	Raja Ampat	Indonesia	ID	-0.516626	130.572132	WGS84	30		Exocarpos latifolius R.Br.	Plantae	Santalaceae	species
plant-occurrences_raja-ampat_j-schrader_2020_352	LivingSpecimen	plant-occurrences_raja-ampat_j-schrader_2020_352	Julian Schrader | Soetjipto Moeljono	2016-06-01/2018-01-30	Raja Ampat	Indonesia	ID	-0.516057	130.586318	WGS84	30		Guettarda speciosa L.	Plantae	Rubiaceae	species
plant-occurrences_raja-ampat_j-schrader_2020_353	LivingSpecimen	plant-occurrences_raja-ampat_j-schrader_2020_353	Julian Schrader | Soetjipto Moeljono	2016-06-01/2018-01-30	Raja Ampat	Indonesia	ID	-0.521507	130.580747	WGS84	30		Diospyros maritima Blume	Plantae	Ebenaceae	species
plant-occurrences_raja-ampat_j-schrader_2020_354	LivingSpecimen	plant-occurrences_raja-ampat_j-schrader_2020_354	Julian Schrader | Soetjipto Moeljono	2016-06-01/2018-01-30	Raja Ampat	Indonesia	ID	-0.520461	130.5808	WGS84	30		Podocarpus neriifolius D.Don	Plantae	Podocarpaceae	species
plant-occurrences_raja-ampat_j-schrader_2020_355	LivingSpecimen	plant-occurrences_raja-ampat_j-schrader_2020_355	Julian Schrader | Soetjipto Moeljono	2016-06-01/2018-01-30	Raja Ampat	Indonesia	ID	-0.512759	130.593698	WGS84	30		Wikstroemia androsaemifolia Decne.	Plantae	Thymelaeaceae	species
plant-occurrences_raja-ampat_j-schrader_2020_357	LivingSpecimen	plant-occurrences_raja-ampat_j-schrader_2020_357	Julian Schrader | Soetjipto Moeljono	2016-06-01/2018-01-30	Raja Ampat	Indonesia	ID	-0.515559	130.587233	WGS84	30		Exocarpos latifolius R.Br.	Plantae	Santalaceae	species
plant-occurrences_raja-ampat_j-schrader_2020_358	LivingSpecimen	plant-occurrences_raja-ampat_j-schrader_2020_358	Julian Schrader | Soetjipto Moeljono	2016-06-01/2018-01-30	Raja Ampat	Indonesia	ID	-0.516375	130.587596	WGS84	30		Macaranga dioica (G.Forst.) M�ll.Arg.	Plantae	Euphorbiaceae	species
plant-occurrences_raja-ampat_j-schrader_2020_359	LivingSpecimen	plant-occurrences_raja-ampat_j-schrader_2020_359	Julian Schrader | Soetjipto Moeljono	2016-06-01/2018-01-30	Raja Ampat	Indonesia	ID	-0.516615	130.572347	WGS84	30		Eugenia reinwardtiana (Blume) A.Cunn. ex DC.	Plantae	Myrtaceae	species
plant-occurrences_raja-ampat_j-schrader_2020_36	LivingSpecimen	plant-occurrences_raja-ampat_j-schrader_2020_36	Julian Schrader | Soetjipto Moeljono	2016-06-01/2018-01-30	Raja Ampat	Indonesia	ID	-0.516975	130.587849	WGS84	30		Rapanea rawacensis (A. DC.) Mez	Plantae	Primulaceae	species
plant-occurrences_raja-ampat_j-schrader_2020_360	LivingSpecimen	plant-occurrences_raja-ampat_j-schrader_2020_360	Julian Schrader | Soetjipto Moeljono	2016-06-01/2018-01-30	Raja Ampat	Indonesia	ID	-0.515251	130.568484	WGS84	30		Ixora timorensis Decne.	Plantae	Rubiaceae	species
plant-occurrences_raja-ampat_j-schrader_2020_361	LivingSpecimen	plant-occurrences_raja-ampat_j-schrader_2020_361	Julian Schrader | Soetjipto Moeljono	2016-06-01/2018-01-30	Raja Ampat	Indonesia	ID	-0.516795	130.570633	WGS84	30		Syzygium nitidum Benth.	Plantae	Myrtaceae	species
plant-occurrences_raja-ampat_j-schrader_2020_362	LivingSpecimen	plant-occurrences_raja-ampat_j-schrader_2020_362	Julian Schrader | Soetjipto Moeljono	2016-06-01/2018-01-30	Raja Ampat	Indonesia	ID	-0.515429	130.588068	WGS84	30		Ficus microcarpa L.f.	Plantae	Moraceae	species
plant-occurrences_raja-ampat_j-schrader_2020_363	LivingSpecimen	plant-occurrences_raja-ampat_j-schrader_2020_363	Julian Schrader | Soetjipto Moeljono	2016-06-01/2018-01-30	Raja Ampat	Indonesia	ID	-0.514186	130.587698	WGS84	30		Intsia bijuga (Colebr.) Kuntze	Plantae	Leguminosae	species
plant-occurrences_raja-ampat_j-schrader_2020_364	LivingSpecimen	plant-occurrences_raja-ampat_j-schrader_2020_364	Julian Schrader | Soetjipto Moeljono	2016-06-01/2018-01-30	Raja Ampat	Indonesia	ID	-0.521507	130.580747	WGS84	30		Guettarda speciosa L.	Plantae	Rubiaceae	species
plant-occurrences_raja-ampat_j-schrader_2020_365	LivingSpecimen	plant-occurrences_raja-ampat_j-schrader_2020_365	Julian Schrader | Soetjipto Moeljono	2016-06-01/2018-01-30	Raja Ampat	Indonesia	ID	-0.515429	130.588068	WGS84	30		Buchanania arborescens (Blume) Blume	Plantae	Anacardiaceae	species
plant-occurrences_raja-ampat_j-schrader_2020_366	LivingSpecimen	plant-occurrences_raja-ampat_j-schrader_2020_366	Julian Schrader | Soetjipto Moeljono	2016-06-01/2018-01-30	Raja Ampat	Indonesia	ID	-0.506466	130.593247	WGS84	30		Calophyllum vexans P.F.Stevens	Plantae	Clusiaceae	species
plant-occurrences_raja-ampat_j-schrader_2020_367	LivingSpecimen	plant-occurrences_raja-ampat_j-schrader_2020_367	Julian Schrader | Soetjipto Moeljono	2016-06-01/2018-01-30	Raja Ampat	Indonesia	ID	-0.515429	130.588068	WGS84	30		Canarium oleosum (Lam.) Engl.	Plantae	Burseraceae	species
plant-occurrences_raja-ampat_j-schrader_2020_368	LivingSpecimen	plant-occurrences_raja-ampat_j-schrader_2020_368	Julian Schrader | Soetjipto Moeljono	2016-06-01/2018-01-30	Raja Ampat	Indonesia	ID	-0.517399	130.584217	WGS84	30		Ficus microcarpa L.f.	Plantae	Moraceae	species
plant-occurrences_raja-ampat_j-schrader_2020_369	LivingSpecimen	plant-occurrences_raja-ampat_j-schrader_2020_369	Julian Schrader | Soetjipto Moeljono	2016-06-01/2018-01-30	Raja Ampat	Indonesia	ID	-0.512876	130.560728	WGS84	30		Diospyros maritima Blume	Plantae	Ebenaceae	species
plant-occurrences_raja-ampat_j-schrader_2020_37	LivingSpecimen	plant-occurrences_raja-ampat_j-schrader_2020_37	Julian Schrader | Soetjipto Moeljono	2016-06-01/2018-01-30	Raja Ampat	Indonesia	ID	-0.512759	130.593698	WGS84	30		Rapanea rawacensis (A. DC.) Mez	Plantae	Primulaceae	species
plant-occurrences_raja-ampat_j-schrader_2020_370	LivingSpecimen	plant-occurrences_raja-ampat_j-schrader_2020_370	Julian Schrader | Soetjipto Moeljono	2016-06-01/2018-01-30	Raja Ampat	Indonesia	ID	-0.518895	130.583215	WGS84	30		Aglaia elaeagnoidea (A.Juss.) Benth.	Plantae	Meliaceae	species
plant-occurrences_raja-ampat_j-schrader_2020_371	LivingSpecimen	plant-occurrences_raja-ampat_j-schrader_2020_371	Julian Schrader | Soetjipto Moeljono	2016-06-01/2018-01-30	Raja Ampat	Indonesia	ID	-0.514338	130.570002	WGS84	30		Exocarpos latifolius R.Br.	Plantae	Santalaceae	species
plant-occurrences_raja-ampat_j-schrader_2020_372	LivingSpecimen	plant-occurrences_raja-ampat_j-schrader_2020_372	Julian Schrader | Soetjipto Moeljono	2016-06-01/2018-01-30	Raja Ampat	Indonesia	ID	-0.515559	130.587233	WGS84	30		Guettarda speciosa L.	Plantae	Rubiaceae	species
plant-occurrences_raja-ampat_j-schrader_2020_373	LivingSpecimen	plant-occurrences_raja-ampat_j-schrader_2020_373	Julian Schrader | Soetjipto Moeljono	2016-06-01/2018-01-30	Raja Ampat	Indonesia	ID	-0.521507	130.580747	WGS84	30		Pandanus S.Parkinson	Plantae	Pandanaceae	genus
plant-occurrences_raja-ampat_j-schrader_2020_374	LivingSpecimen	plant-occurrences_raja-ampat_j-schrader_2020_374	Julian Schrader | Soetjipto Moeljono	2016-06-01/2018-01-30	Raja Ampat	Indonesia	ID	-0.519774	130.583095	WGS84	30		Ixora timorensis Decne.	Plantae	Rubiaceae	species
plant-occurrences_raja-ampat_j-schrader_2020_376	LivingSpecimen	plant-occurrences_raja-ampat_j-schrader_2020_376	Julian Schrader | Soetjipto Moeljono	2016-06-01/2018-01-30	Raja Ampat	Indonesia	ID	-0.516795	130.570633	WGS84	30		Calophyllum inophyllum L.	Plantae	Clusiaceae	species
plant-occurrences_raja-ampat_j-schrader_2020_377	LivingSpecimen	plant-occurrences_raja-ampat_j-schrader_2020_377	Julian Schrader | Soetjipto Moeljono	2016-06-01/2018-01-30	Raja Ampat	Indonesia	ID	-0.515429	130.588068	WGS84	30		Ixora timorensis Decne.	Plantae	Rubiaceae	species
plant-occurrences_raja-ampat_j-schrader_2020_378	LivingSpecimen	plant-occurrences_raja-ampat_j-schrader_2020_378	Julian Schrader | Soetjipto Moeljono	2016-06-01/2018-01-30	Raja Ampat	Indonesia	ID	-0.515429	130.588068	WGS84	30		Calophyllum inophyllum L.	Plantae	Clusiaceae	species
plant-occurrences_raja-ampat_j-schrader_2020_379	LivingSpecimen	plant-occurrences_raja-ampat_j-schrader_2020_379	Julian Schrader | Soetjipto Moeljono	2016-06-01/2018-01-30	Raja Ampat	Indonesia	ID	-0.514186	130.587698	WGS84	30		Decaspermum bracteatum (Roxb.) A.J.Scott	Plantae	Myrtaceae	species
plant-occurrences_raja-ampat_j-schrader_2020_38	LivingSpecimen	plant-occurrences_raja-ampat_j-schrader_2020_38	Julian Schrader | Soetjipto Moeljono	2016-06-01/2018-01-30	Raja Ampat	Indonesia	ID	-0.509643	130.59385	WGS84	30		Bikkia gaudichaudiana Brongn.	Plantae	Rubiaceae	species
plant-occurrences_raja-ampat_j-schrader_2020_380	LivingSpecimen	plant-occurrences_raja-ampat_j-schrader_2020_380	Julian Schrader | Soetjipto Moeljono	2016-06-01/2018-01-30	Raja Ampat	Indonesia	ID	-0.515559	130.587233	WGS84	30		Diospyros maritima Blume	Plantae	Ebenaceae	species
plant-occurrences_raja-ampat_j-schrader_2020_381	LivingSpecimen	plant-occurrences_raja-ampat_j-schrader_2020_381	Julian Schrader | Soetjipto Moeljono	2016-06-01/2018-01-30	Raja Ampat	Indonesia	ID	-0.516975	130.587849	WGS84	30		Pandanus S.Parkinson	Plantae	Pandanaceae	genus
plant-occurrences_raja-ampat_j-schrader_2020_382	LivingSpecimen	plant-occurrences_raja-ampat_j-schrader_2020_382	Julian Schrader | Soetjipto Moeljono	2016-06-01/2018-01-30	Raja Ampat	Indonesia	ID	-0.520461	130.5808	WGS84	30		Pandanus S.Parkinson	Plantae	Pandanaceae	genus
plant-occurrences_raja-ampat_j-schrader_2020_384	LivingSpecimen	plant-occurrences_raja-ampat_j-schrader_2020_384	Julian Schrader | Soetjipto Moeljono	2016-06-01/2018-01-30	Raja Ampat	Indonesia	ID	-0.516626	130.572132	WGS84	30		Calophyllum inophyllum L.	Plantae	Clusiaceae	species
plant-occurrences_raja-ampat_j-schrader_2020_385	LivingSpecimen	plant-occurrences_raja-ampat_j-schrader_2020_385	Julian Schrader | Soetjipto Moeljono	2016-06-01/2018-01-30	Raja Ampat	Indonesia	ID	-0.517726	130.569355	WGS84	30		Syzygium nitidum Benth.	Plantae	Myrtaceae	species
plant-occurrences_raja-ampat_j-schrader_2020_386	LivingSpecimen	plant-occurrences_raja-ampat_j-schrader_2020_386	Julian Schrader | Soetjipto Moeljono	2016-06-01/2018-01-30	Raja Ampat	Indonesia	ID	-0.515429	130.588068	WGS84	30		Pandanus S.Parkinson	Plantae	Pandanaceae	genus
plant-occurrences_raja-ampat_j-schrader_2020_387	LivingSpecimen	plant-occurrences_raja-ampat_j-schrader_2020_387	Julian Schrader | Soetjipto Moeljono	2016-06-01/2018-01-30	Raja Ampat	Indonesia	ID	-0.516057	130.586318	WGS84	30		Pandanus S.Parkinson	Plantae	Pandanaceae	genus
plant-occurrences_raja-ampat_j-schrader_2020_388	LivingSpecimen	plant-occurrences_raja-ampat_j-schrader_2020_388	Julian Schrader | Soetjipto Moeljono	2016-06-01/2018-01-30	Raja Ampat	Indonesia	ID	-0.517399	130.584217	WGS84	30		Pandanus S.Parkinson	Plantae	Pandanaceae	genus
plant-occurrences_raja-ampat_j-schrader_2020_389	LivingSpecimen	plant-occurrences_raja-ampat_j-schrader_2020_389	Julian Schrader | Soetjipto Moeljono	2016-06-01/2018-01-30	Raja Ampat	Indonesia	ID	-0.517726	130.569355	WGS84	30		Calophyllum inophyllum L.	Plantae	Clusiaceae	species
plant-occurrences_raja-ampat_j-schrader_2020_39	LivingSpecimen	plant-occurrences_raja-ampat_j-schrader_2020_39	Julian Schrader | Soetjipto Moeljono	2016-06-01/2018-01-30	Raja Ampat	Indonesia	ID	-0.506466	130.593247	WGS84	30		Diospyros maritima Blume	Plantae	Ebenaceae	species
plant-occurrences_raja-ampat_j-schrader_2020_390	LivingSpecimen	plant-occurrences_raja-ampat_j-schrader_2020_390	Julian Schrader | Soetjipto Moeljono	2016-06-01/2018-01-30	Raja Ampat	Indonesia	ID	-0.514338	130.570002	WGS84	30		Timonius DC.	Plantae	Rubiaceae	genus
plant-occurrences_raja-ampat_j-schrader_2020_4	LivingSpecimen	plant-occurrences_raja-ampat_j-schrader_2020_4	Julian Schrader | Soetjipto Moeljono	2016-06-01/2018-01-30	Raja Ampat	Indonesia	ID	-0.517587	130.568534	WGS84	30		Ficus microcarpa L.f.	Plantae	Moraceae	species
plant-occurrences_raja-ampat_j-schrader_2020_40	LivingSpecimen	plant-occurrences_raja-ampat_j-schrader_2020_40	Julian Schrader | Soetjipto Moeljono	2016-06-01/2018-01-30	Raja Ampat	Indonesia	ID	-0.506466	130.593247	WGS84	30		Calophyllum inophyllum L.	Plantae	Clusiaceae	species
plant-occurrences_raja-ampat_j-schrader_2020_41	LivingSpecimen	plant-occurrences_raja-ampat_j-schrader_2020_41	Julian Schrader | Soetjipto Moeljono	2016-06-01/2018-01-30	Raja Ampat	Indonesia	ID	-0.505713	130.594019	WGS84	30		Timonius DC.	Plantae	Rubiaceae	genus
plant-occurrences_raja-ampat_j-schrader_2020_42	LivingSpecimen	plant-occurrences_raja-ampat_j-schrader_2020_42	Julian Schrader | Soetjipto Moeljono	2016-06-01/2018-01-30	Raja Ampat	Indonesia	ID	-0.515559	130.587233	WGS84	30		Gnetum gnemon L.	Plantae	Gnetaceae	species
plant-occurrences_raja-ampat_j-schrader_2020_43	LivingSpecimen	plant-occurrences_raja-ampat_j-schrader_2020_43	Julian Schrader | Soetjipto Moeljono	2016-06-01/2018-01-30	Raja Ampat	Indonesia	ID	-0.515559	130.587233	WGS84	30		Wikstroemia androsaemifolia Decne.	Plantae	Thymelaeaceae	species
plant-occurrences_raja-ampat_j-schrader_2020_44	LivingSpecimen	plant-occurrences_raja-ampat_j-schrader_2020_44	Julian Schrader | Soetjipto Moeljono	2016-06-01/2018-01-30	Raja Ampat	Indonesia	ID	-0.515559	130.587233	WGS84	30		Rapanea rawacensis (A. DC.) Mez	Plantae	Primulaceae	species
plant-occurrences_raja-ampat_j-schrader_2020_45	LivingSpecimen	plant-occurrences_raja-ampat_j-schrader_2020_45	Julian Schrader | Soetjipto Moeljono	2016-06-01/2018-01-30	Raja Ampat	Indonesia	ID	-0.515559	130.587233	WGS84	30		Intsia bijuga (Colebr.) Kuntze	Plantae	Leguminosae	species
plant-occurrences_raja-ampat_j-schrader_2020_46	LivingSpecimen	plant-occurrences_raja-ampat_j-schrader_2020_46	Julian Schrader | Soetjipto Moeljono	2016-06-01/2018-01-30	Raja Ampat	Indonesia	ID	-0.517444	130.574433	WGS84	30		Diospyros maritima Blume	Plantae	Ebenaceae	species
plant-occurrences_raja-ampat_j-schrader_2020_47	LivingSpecimen	plant-occurrences_raja-ampat_j-schrader_2020_47	Julian Schrader | Soetjipto Moeljono	2016-06-01/2018-01-30	Raja Ampat	Indonesia	ID	-0.521507	130.580747	WGS84	30		Eugenia reinwardtiana (Blume) A.Cunn. ex DC.	Plantae	Myrtaceae	species
plant-occurrences_raja-ampat_j-schrader_2020_48	LivingSpecimen	plant-occurrences_raja-ampat_j-schrader_2020_48	Julian Schrader | Soetjipto Moeljono	2016-06-01/2018-01-30	Raja Ampat	Indonesia	ID	-0.521507	130.580747	WGS84	30		Phyllanthus praelongipes Airy Shaw & G.L.Webster	Plantae	Phyllanthaceae	species
plant-occurrences_raja-ampat_j-schrader_2020_49	LivingSpecimen	plant-occurrences_raja-ampat_j-schrader_2020_49	Julian Schrader | Soetjipto Moeljono	2016-06-01/2018-01-30	Raja Ampat	Indonesia	ID	-0.521507	130.580747	WGS84	30		Timonius DC.	Plantae	Rubiaceae	genus
plant-occurrences_raja-ampat_j-schrader_2020_5	LivingSpecimen	plant-occurrences_raja-ampat_j-schrader_2020_5	Julian Schrader | Soetjipto Moeljono	2016-06-01/2018-01-30	Raja Ampat	Indonesia	ID	-0.517587	130.568534	WGS84	30		Eugenia reinwardtiana (Blume) A.Cunn. ex DC.	Plantae	Myrtaceae	species
plant-occurrences_raja-ampat_j-schrader_2020_51	LivingSpecimen	plant-occurrences_raja-ampat_j-schrader_2020_51	Julian Schrader | Soetjipto Moeljono	2016-06-01/2018-01-30	Raja Ampat	Indonesia	ID	-0.519774	130.583095	WGS84	30		Phyllanthus praelongipes Airy Shaw & G.L.Webster	Plantae	Phyllanthaceae	species
plant-occurrences_raja-ampat_j-schrader_2020_52	LivingSpecimen	plant-occurrences_raja-ampat_j-schrader_2020_52	Julian Schrader | Soetjipto Moeljono	2016-06-01/2018-01-30	Raja Ampat	Indonesia	ID	-0.519774	130.583095	WGS84	30		Rapanea rawacensis (A. DC.) Mez	Plantae	Primulaceae	species
plant-occurrences_raja-ampat_j-schrader_2020_53	LivingSpecimen	plant-occurrences_raja-ampat_j-schrader_2020_53	Julian Schrader | Soetjipto Moeljono	2016-06-01/2018-01-30	Raja Ampat	Indonesia	ID	-0.519774	130.583095	WGS84	30		Wikstroemia androsaemifolia Decne.	Plantae	Thymelaeaceae	species
plant-occurrences_raja-ampat_j-schrader_2020_54	LivingSpecimen	plant-occurrences_raja-ampat_j-schrader_2020_54	Julian Schrader | Soetjipto Moeljono	2016-06-01/2018-01-30	Raja Ampat	Indonesia	ID	-0.519774	130.583095	WGS84	30		Exocarpos latifolius R.Br.	Plantae	Santalaceae	species
plant-occurrences_raja-ampat_j-schrader_2020_55	LivingSpecimen	plant-occurrences_raja-ampat_j-schrader_2020_55	Julian Schrader | Soetjipto Moeljono	2016-06-01/2018-01-30	Raja Ampat	Indonesia	ID	-0.519774	130.583095	WGS84	30		Ficus tinctoria G.Forst.	Plantae	Moraceae	species
plant-occurrences_raja-ampat_j-schrader_2020_56	LivingSpecimen	plant-occurrences_raja-ampat_j-schrader_2020_56	Julian Schrader | Soetjipto Moeljono	2016-06-01/2018-01-30	Raja Ampat	Indonesia	ID	-0.519774	130.583095	WGS84	30		Eugenia reinwardtiana (Blume) A.Cunn. ex DC.	Plantae	Myrtaceae	species
plant-occurrences_raja-ampat_j-schrader_2020_57	LivingSpecimen	plant-occurrences_raja-ampat_j-schrader_2020_57	Julian Schrader | Soetjipto Moeljono	2016-06-01/2018-01-30	Raja Ampat	Indonesia	ID	-0.517399	130.584217	WGS84	30		Eugenia reinwardtiana (Blume) A.Cunn. ex DC.	Plantae	Myrtaceae	species
plant-occurrences_raja-ampat_j-schrader_2020_58	LivingSpecimen	plant-occurrences_raja-ampat_j-schrader_2020_58	Julian Schrader | Soetjipto Moeljono	2016-06-01/2018-01-30	Raja Ampat	Indonesia	ID	-0.517399	130.584217	WGS84	30		Severinia lauterbachii Swingle	Plantae	Rutaceae	species
plant-occurrences_raja-ampat_j-schrader_2020_59	LivingSpecimen	plant-occurrences_raja-ampat_j-schrader_2020_59	Julian Schrader | Soetjipto Moeljono	2016-06-01/2018-01-30	Raja Ampat	Indonesia	ID	-0.517399	130.584217	WGS84	30		Rapanea rawacensis (A. DC.) Mez	Plantae	Primulaceae	species
plant-occurrences_raja-ampat_j-schrader_2020_6	LivingSpecimen	plant-occurrences_raja-ampat_j-schrader_2020_6	Julian Schrader | Soetjipto Moeljono	2016-06-01/2018-01-30	Raja Ampat	Indonesia	ID	-0.517587	130.568534	WGS84	30		Rapanea rawacensis (A. DC.) Mez	Plantae	Primulaceae	species
plant-occurrences_raja-ampat_j-schrader_2020_60	LivingSpecimen	plant-occurrences_raja-ampat_j-schrader_2020_60	Julian Schrader | Soetjipto Moeljono	2016-06-01/2018-01-30	Raja Ampat	Indonesia	ID	-0.512834	130.587456	WGS84	30	cf. Maytenus cupularis	Maytenus cupularis Ding Hou	Plantae	Celastraceae	species
plant-occurrences_raja-ampat_j-schrader_2020_61	LivingSpecimen	plant-occurrences_raja-ampat_j-schrader_2020_61	Julian Schrader | Soetjipto Moeljono	2016-06-01/2018-01-30	Raja Ampat	Indonesia	ID	-0.512834	130.587456	WGS84	30		Tarenna sambucina (G.Forst.) T.Durand ex Drake	Plantae	Rubiaceae	species
plant-occurrences_raja-ampat_j-schrader_2020_62	LivingSpecimen	plant-occurrences_raja-ampat_j-schrader_2020_62	Julian Schrader | Soetjipto Moeljono	2016-06-01/2018-01-30	Raja Ampat	Indonesia	ID	-0.518895	130.583215	WGS84	30		Phyllanthus praelongipes Airy Shaw & G.L.Webster	Plantae	Phyllanthaceae	species
plant-occurrences_raja-ampat_j-schrader_2020_63	LivingSpecimen	plant-occurrences_raja-ampat_j-schrader_2020_63	Julian Schrader | Soetjipto Moeljono	2016-06-01/2018-01-30	Raja Ampat	Indonesia	ID	-0.518895	130.583215	WGS84	30		Tarenna sambucina (G.Forst.) T.Durand ex Drake	Plantae	Rubiaceae	species
plant-occurrences_raja-ampat_j-schrader_2020_64	LivingSpecimen	plant-occurrences_raja-ampat_j-schrader_2020_64	Julian Schrader | Soetjipto Moeljono	2016-06-01/2018-01-30	Raja Ampat	Indonesia	ID	-0.518895	130.583215	WGS84	30		Ficus tinctoria G.Forst.	Plantae	Moraceae	species
plant-occurrences_raja-ampat_j-schrader_2020_65	LivingSpecimen	plant-occurrences_raja-ampat_j-schrader_2020_65	Julian Schrader | Soetjipto Moeljono	2016-06-01/2018-01-30	Raja Ampat	Indonesia	ID	-0.518895	130.583215	WGS84	30		Severinia lauterbachii Swingle	Plantae	Rutaceae	species
plant-occurrences_raja-ampat_j-schrader_2020_66	LivingSpecimen	plant-occurrences_raja-ampat_j-schrader_2020_66	Julian Schrader | Soetjipto Moeljono	2016-06-01/2018-01-30	Raja Ampat	Indonesia	ID	-0.518895	130.583215	WGS84	30		Wikstroemia androsaemifolia Decne.	Plantae	Thymelaeaceae	species
plant-occurrences_raja-ampat_j-schrader_2020_68	LivingSpecimen	plant-occurrences_raja-ampat_j-schrader_2020_68	Julian Schrader | Soetjipto Moeljono	2016-06-01/2018-01-30	Raja Ampat	Indonesia	ID	-0.516057	130.586318	WGS84	30		Rapanea rawacensis (A. DC.) Mez	Plantae	Primulaceae	species
plant-occurrences_raja-ampat_j-schrader_2020_69	LivingSpecimen	plant-occurrences_raja-ampat_j-schrader_2020_69	Julian Schrader | Soetjipto Moeljono	2016-06-01/2018-01-30	Raja Ampat	Indonesia	ID	-0.516057	130.586318	WGS84	30		Severinia lauterbachii Swingle	Plantae	Rutaceae	species
plant-occurrences_raja-ampat_j-schrader_2020_7	LivingSpecimen	plant-occurrences_raja-ampat_j-schrader_2020_7	Julian Schrader | Soetjipto Moeljono	2016-06-01/2018-01-30	Raja Ampat	Indonesia	ID	-0.517319	130.569511	WGS84	30		Bikkia gaudichaudiana Brongn.	Plantae	Rubiaceae	species
plant-occurrences_raja-ampat_j-schrader_2020_70	LivingSpecimen	plant-occurrences_raja-ampat_j-schrader_2020_70	Julian Schrader | Soetjipto Moeljono	2016-06-01/2018-01-30	Raja Ampat	Indonesia	ID	-0.516057	130.586318	WGS84	30		Decaspermum bracteatum (Roxb.) A.J.Scott	Plantae	Myrtaceae	species
plant-occurrences_raja-ampat_j-schrader_2020_71	LivingSpecimen	plant-occurrences_raja-ampat_j-schrader_2020_71	Julian Schrader | Soetjipto Moeljono	2016-06-01/2018-01-30	Raja Ampat	Indonesia	ID	-0.516057	130.586318	WGS84	30		Eugenia reinwardtiana (Blume) A.Cunn. ex DC.	Plantae	Myrtaceae	species
plant-occurrences_raja-ampat_j-schrader_2020_72	LivingSpecimen	plant-occurrences_raja-ampat_j-schrader_2020_72	Julian Schrader | Soetjipto Moeljono	2016-06-01/2018-01-30	Raja Ampat	Indonesia	ID	-0.516057	130.586318	WGS84	30		Planchonella obovata (R.Br.) Pierre	Plantae	Sapotaceae	species
plant-occurrences_raja-ampat_j-schrader_2020_73	LivingSpecimen	plant-occurrences_raja-ampat_j-schrader_2020_73	Julian Schrader | Soetjipto Moeljono	2016-06-01/2018-01-30	Raja Ampat	Indonesia	ID	-0.516057	130.586318	WGS84	30		Ixora timorensis Decne.	Plantae	Rubiaceae	species
plant-occurrences_raja-ampat_j-schrader_2020_74	LivingSpecimen	plant-occurrences_raja-ampat_j-schrader_2020_74	Julian Schrader | Soetjipto Moeljono	2016-06-01/2018-01-30	Raja Ampat	Indonesia	ID	-0.516375	130.587596	WGS84	30		Phyllanthus praelongipes Airy Shaw & G.L.Webster	Plantae	Phyllanthaceae	species
plant-occurrences_raja-ampat_j-schrader_2020_75	LivingSpecimen	plant-occurrences_raja-ampat_j-schrader_2020_75	Julian Schrader | Soetjipto Moeljono	2016-06-01/2018-01-30	Raja Ampat	Indonesia	ID	-0.516375	130.587596	WGS84	30		Calophyllum vexans P.F.Stevens	Plantae	Clusiaceae	species
plant-occurrences_raja-ampat_j-schrader_2020_76	LivingSpecimen	plant-occurrences_raja-ampat_j-schrader_2020_76	Julian Schrader | Soetjipto Moeljono	2016-06-01/2018-01-30	Raja Ampat	Indonesia	ID	-0.516375	130.587596	WGS84	30		Tarenna sambucina (G.Forst.) T.Durand ex Drake	Plantae	Rubiaceae	species
plant-occurrences_raja-ampat_j-schrader_2020_77	LivingSpecimen	plant-occurrences_raja-ampat_j-schrader_2020_77	Julian Schrader | Soetjipto Moeljono	2016-06-01/2018-01-30	Raja Ampat	Indonesia	ID	-0.516375	130.587596	WGS84	30		Rapanea rawacensis (A. DC.) Mez	Plantae	Primulaceae	species
plant-occurrences_raja-ampat_j-schrader_2020_78	LivingSpecimen	plant-occurrences_raja-ampat_j-schrader_2020_78	Julian Schrader | Soetjipto Moeljono	2016-06-01/2018-01-30	Raja Ampat	Indonesia	ID	-0.516375	130.587596	WGS84	30		Antidesma bunius (L.) Spreng.	Plantae	Phyllanthaceae	species
plant-occurrences_raja-ampat_j-schrader_2020_79	LivingSpecimen	plant-occurrences_raja-ampat_j-schrader_2020_79	Julian Schrader | Soetjipto Moeljono	2016-06-01/2018-01-30	Raja Ampat	Indonesia	ID	-0.515429	130.588068	WGS84	30		Severinia lauterbachii Swingle	Plantae	Rutaceae	species
plant-occurrences_raja-ampat_j-schrader_2020_8	LivingSpecimen	plant-occurrences_raja-ampat_j-schrader_2020_8	Julian Schrader | Soetjipto Moeljono	2016-06-01/2018-01-30	Raja Ampat	Indonesia	ID	-0.515251	130.568484	WGS84	30		Exocarpos latifolius R.Br.	Plantae	Santalaceae	species
plant-occurrences_raja-ampat_j-schrader_2020_80	LivingSpecimen	plant-occurrences_raja-ampat_j-schrader_2020_80	Julian Schrader | Soetjipto Moeljono	2016-06-01/2018-01-30	Raja Ampat	Indonesia	ID	-0.515429	130.588068	WGS84	30		Allophylus cobbe (L.) Raeusch.	Plantae	Sapindaceae	species
plant-occurrences_raja-ampat_j-schrader_2020_81	LivingSpecimen	plant-occurrences_raja-ampat_j-schrader_2020_81	Julian Schrader | Soetjipto Moeljono	2016-06-01/2018-01-30	Raja Ampat	Indonesia	ID	-0.515429	130.588068	WGS84	30		Gnetum gnemon L.	Plantae	Gnetaceae	species
plant-occurrences_raja-ampat_j-schrader_2020_82	LivingSpecimen	plant-occurrences_raja-ampat_j-schrader_2020_82	Julian Schrader | Soetjipto Moeljono	2016-06-01/2018-01-30	Raja Ampat	Indonesia	ID	-0.515429	130.588068	WGS84	30		Rapanea rawacensis (A. DC.) Mez	Plantae	Primulaceae	species
plant-occurrences_raja-ampat_j-schrader_2020_83	LivingSpecimen	plant-occurrences_raja-ampat_j-schrader_2020_83	Julian Schrader | Soetjipto Moeljono	2016-06-01/2018-01-30	Raja Ampat	Indonesia	ID	-0.515429	130.588068	WGS84	30		Exocarpos latifolius R.Br.	Plantae	Santalaceae	species
plant-occurrences_raja-ampat_j-schrader_2020_84	LivingSpecimen	plant-occurrences_raja-ampat_j-schrader_2020_84	Julian Schrader | Soetjipto Moeljono	2016-06-01/2018-01-30	Raja Ampat	Indonesia	ID	-0.515429	130.588068	WGS84	30		Planchonella obovata (R.Br.) Pierre	Plantae	Sapotaceae	species
plant-occurrences_raja-ampat_j-schrader_2020_85	LivingSpecimen	plant-occurrences_raja-ampat_j-schrader_2020_85	Julian Schrader | Soetjipto Moeljono	2016-06-01/2018-01-30	Raja Ampat	Indonesia	ID	-0.517726	130.569355	WGS84	30		Calophyllum vexans P.F.Stevens	Plantae	Clusiaceae	species
plant-occurrences_raja-ampat_j-schrader_2020_86	LivingSpecimen	plant-occurrences_raja-ampat_j-schrader_2020_86	Julian Schrader | Soetjipto Moeljono	2016-06-01/2018-01-30	Raja Ampat	Indonesia	ID	-0.517726	130.569355	WGS84	30		Spathiostemon javensis Blume	Plantae	Euphorbiaceae	species
plant-occurrences_raja-ampat_j-schrader_2020_87	LivingSpecimen	plant-occurrences_raja-ampat_j-schrader_2020_87	Julian Schrader | Soetjipto Moeljono	2016-06-01/2018-01-30	Raja Ampat	Indonesia	ID	-0.517726	130.569355	WGS84	30		Rapanea rawacensis (A. DC.) Mez	Plantae	Primulaceae	species
plant-occurrences_raja-ampat_j-schrader_2020_88	LivingSpecimen	plant-occurrences_raja-ampat_j-schrader_2020_88	Julian Schrader | Soetjipto Moeljono	2016-06-01/2018-01-30	Raja Ampat	Indonesia	ID	-0.517726	130.569355	WGS84	30		Phyllanthus praelongipes Airy Shaw & G.L.Webster	Plantae	Phyllanthaceae	species
plant-occurrences_raja-ampat_j-schrader_2020_89	LivingSpecimen	plant-occurrences_raja-ampat_j-schrader_2020_89	Julian Schrader | Soetjipto Moeljono	2016-06-01/2018-01-30	Raja Ampat	Indonesia	ID	-0.517726	130.569355	WGS84	30		Eugenia reinwardtiana (Blume) A.Cunn. ex DC.	Plantae	Myrtaceae	species
plant-occurrences_raja-ampat_j-schrader_2020_9	LivingSpecimen	plant-occurrences_raja-ampat_j-schrader_2020_9	Julian Schrader | Soetjipto Moeljono	2016-06-01/2018-01-30	Raja Ampat	Indonesia	ID	-0.515023	130.569425	WGS84	30		Eugenia reinwardtiana (Blume) A.Cunn. ex DC.	Plantae	Myrtaceae	species
plant-occurrences_raja-ampat_j-schrader_2020_90	LivingSpecimen	plant-occurrences_raja-ampat_j-schrader_2020_90	Julian Schrader | Soetjipto Moeljono	2016-06-01/2018-01-30	Raja Ampat	Indonesia	ID	-0.514186	130.587698	WGS84	30		Calophyllum vexans P.F.Stevens	Plantae	Clusiaceae	species
plant-occurrences_raja-ampat_j-schrader_2020_91	LivingSpecimen	plant-occurrences_raja-ampat_j-schrader_2020_91	Julian Schrader | Soetjipto Moeljono	2016-06-01/2018-01-30	Raja Ampat	Indonesia	ID	-0.514186	130.587698	WGS84	30		Exocarpos latifolius R.Br.	Plantae	Santalaceae	species
plant-occurrences_raja-ampat_j-schrader_2020_92	LivingSpecimen	plant-occurrences_raja-ampat_j-schrader_2020_92	Julian Schrader | Soetjipto Moeljono	2016-06-01/2018-01-30	Raja Ampat	Indonesia	ID	-0.514186	130.587698	WGS84	30		Calophyllum inophyllum L.	Plantae	Clusiaceae	species
plant-occurrences_raja-ampat_j-schrader_2020_93	LivingSpecimen	plant-occurrences_raja-ampat_j-schrader_2020_93	Julian Schrader | Soetjipto Moeljono	2016-06-01/2018-01-30	Raja Ampat	Indonesia	ID	-0.514186	130.587698	WGS84	30		Severinia lauterbachii Swingle	Plantae	Rutaceae	species
plant-occurrences_raja-ampat_j-schrader_2020_94	LivingSpecimen	plant-occurrences_raja-ampat_j-schrader_2020_94	Julian Schrader | Soetjipto Moeljono	2016-06-01/2018-01-30	Raja Ampat	Indonesia	ID	-0.514186	130.587698	WGS84	30		Diospyros maritima Blume	Plantae	Ebenaceae	species
plant-occurrences_raja-ampat_j-schrader_2020_95	LivingSpecimen	plant-occurrences_raja-ampat_j-schrader_2020_95	Julian Schrader | Soetjipto Moeljono	2016-06-01/2018-01-30	Raja Ampat	Indonesia	ID	-0.514186	130.587698	WGS84	30		Tarenna sambucina (G.Forst.) T.Durand ex Drake	Plantae	Rubiaceae	species
plant-occurrences_raja-ampat_j-schrader_2020_96	LivingSpecimen	plant-occurrences_raja-ampat_j-schrader_2020_96	Julian Schrader | Soetjipto Moeljono	2016-06-01/2018-01-30	Raja Ampat	Indonesia	ID	-0.514186	130.587698	WGS84	30		Cupaniopsis Radlk.	Plantae	Sapindaceae	genus
plant-occurrences_raja-ampat_j-schrader_2020_97	LivingSpecimen	plant-occurrences_raja-ampat_j-schrader_2020_97	Julian Schrader | Soetjipto Moeljono	2016-06-01/2018-01-30	Raja Ampat	Indonesia	ID	-0.513113	130.559536	WGS84	30		Planchonella obovata (R.Br.) Pierre	Plantae	Sapotaceae	species
plant-occurrences_raja-ampat_j-schrader_2020_98	LivingSpecimen	plant-occurrences_raja-ampat_j-schrader_2020_98	Julian Schrader | Soetjipto Moeljono	2016-06-01/2018-01-30	Raja Ampat	Indonesia	ID	-0.513039	130.557711	WGS84	30		Wikstroemia androsaemifolia Decne.	Plantae	Thymelaeaceae	species
plant-occurrences_raja-ampat_j-schrader_2020_99	LivingSpecimen	plant-occurrences_raja-ampat_j-schrader_2020_99	Julian Schrader | Soetjipto Moeljono	2016-06-01/2018-01-30	Raja Ampat	Indonesia	ID	-0.516615	130.572347	WGS84	30		Timonius DC.	Plantae	Rubiaceae	genus
